# Supplementary material for: Parents’ perception of adolescents’ difficulties and impact of problems in different castes and ethnic groups in Nepal. Do they converge with the frequencies of symptoms reported on the child behavior checklist (CBCL)?
Source: Soc Psychiatry Psychiatr Epidemiol. 2025 Feb 17;60(7):1695–705. doi: 10.1007/s00127-025-02835-1 (PMC12238125; doi:10.1007/s00127-025-02835-1)
Supplement: Supplementary file 1 — Supplementary file1 (XLSX 961 KB) [file 127_2025_2835_MOESM1_ESM.xlsx]

## Sheet: Supporting Information file
Supporting information file_Dataset (Parents’ perception of adolescents’ difficulties and impact of problems in different castes and ethnic groups in Nepal. Do they converge with the frequencies of symptoms reported on the Child Behavior Checklist (CBCL)? Authors: Sirjana Adhikari, Jasmine Ma, Suraj Shakya, Per Håkan Brøndbo, Bjørn Helge Handegård, Anne Cecilie Javo *Corresponding author E-mail: …
S.N	Age	Anxious__Depressed_Total	Withdrawn__Depressed_Total	Somatic_Complaints_Total	Social_Problems_Total	Thought_Problems_Total	Attention_Problems_Total	Rule_Breaking_Behavior_Total	Aggressive_Behavior_Total	Internalizing_Problems_Total	Externalizing_Problems_Total	Total_Problems_Total	Gender	cbc_prob_1	cbc_prob_2	cbc_prob_3	cbc_prob_4	cbc_prob_5	cbc_prob_6	cbc_prob_7	cbc_prob_8	cbc_prob_9	cbc_prob_10	cbc_prob_11	cbc_prob_12	cbc_prob_13	cbc_prob_14	cbc_prob_15	cbc_prob_16	cbc_prob_17	cbc_prob_18	cbc_prob_19	cbc_prob_20	cbc_prob_21	cbc_prob_22	cbc_prob_23	cbc_prob_24	cbc_prob_25	cbc_prob_26	cbc_prob_27	cbc_prob_28	cbc_prob_29	cbc_prob_30	cbc_prob_31	cbc_prob_32	cbc_prob_33	cbc_prob_34	cbc_prob_35	cbc_prob_36
61	13	1	2	1	2	1	4	0	3	4	3	16	1	0	0	1	0	0	0	1	1	0	1	0	0	0	0	0	0	0	0	0	0	0	1	0	0	0	0	0	0	0	0	1	0	0	0	0	1
62	11	1	0	0	0	0	4	1	2	1	3	13	1	0	0	0	0	0	0	0	1	0	1	0	0	0	0	1	0	0	0	1	0	0	0	0	0	0	1	0	0	0	0	0	0	0	0	0	0
63	15	2	0	4	6	0	8	3	10	6	13	39	1	1	0	2	1	0	0	1	1	0	2	0	0	0	0	0	2	2	0	2	0	0	0	1	0	1	2	0	0	0	0	0	2	0	0	0	2
64	11	4	0	5	3	3	3	2	3	9	5	25	2	0	0	0	0	0	0	0	1	0	1	0	1	0	0	0	0	0	0	1	0	0	0	0	1	0	0	0	0	1	0	0	2	0	0	0	1
65	12	0	0	0	0	0	0	0	0	0	0	0	2	0	0	0	0	0	0	0	0	0	0	0	0	0	0	0	0	0	0	0	0	0	0	0	0	0	0	0	0	0	0	0	0	0	0	0	0
66	11	3	0	0	3	3	5	1	7	3	8	28	2	0	0	2	0	0	0	1	1	2	2	0	0	0	1	0	0	0	1	0	0	0	0	0	2	0	0	0	0	0	0	0	1	0	0	0	0
67	18	3	4	2	4	4	9	14	18	9	32	63	1	0	0	0	1	1	0	1	0	1	2	2	0	2	0	0	1	1	0	0	0	1	2	2	0	0	2	0	2	0	0	0	1	0	0	0	0
68	18	2	1	2	3	0	1	3	6	5	9	20	1	0	0	0	0	1	0	0	0	0	1	0	0	0	0	0	0	0	0	2	0	0	0	0	0	0	1	0	0	0	0	0	0	0	0	1	0
69	11	2	1	4	2	4	0	2	6	7	8	22	1	0	0	0	0	0	0	0	0	0	0	0	0	0	0	0	0	0	0	1	1	0	0	0	0	0	0	0	0	0	0	0	0	0	0	0	0
70	11	9	1	4	7	3	7	3	14	14	17	49	2	1	0	0	0	0	0	0	1	0	2	2	2	0	2	0	0	0	2	2	2	1	2	0	0	0	0	0	1	0	0	0	2	2	1	2	0
71	11	4	2	2	5	1	6	3	5	8	8	30	2	1	0	0	0	0	0	0	1	1	1	1	0	1	0	0	0	0	0	0	0	0	1	0	0	0	0	0	0	0	0	0	2	0	1	0	2
72	12	3	2	1	2	2	1	1	3	6	4	16	2	0	0	0	0	0	0	0	0	0	1	0	0	0	0	0	0	0	0	0	0	0	1	0	0	1	0	0	0	0	0	0	2	0	0	0	0
73	12	5	2	4	8	5	9	4	13	11	17	61	1	2	0	1	2	1	0	2	0	2	2	2	0	0	2	2	1	0	2	2	0	0	1	1	2	2	2	0	1	0	0	0	2	0	0	0	0
74	13	2	1	0	4	1	8	3	8	3	11	30	1	0	0	0	0	0	0	2	2	0	2	1	1	0	0	0	0	0	0	0	0	0	1	1	0	0	0	0	1	1	0	1	0	0	0	0	0
75	14	7	1	3	4	5	8	7	15	11	22	58	1	2	0	2	2	1	1	2	2	0	2	0	1	0	0	0	1	0	0	0	0	1	1	1	0	0	2	1	0	2	0	2	2	0	0	0	0
76	12	9	2	10	11	1	7	5	8	21	13	57	2	0	0	0	0	1	0	0	2	1	2	0	2	0	0	0	1	0	0	2	0	0	0	1	2	1	1	2	1	2	0	2	2	0	0	0	1
77	12	0	0	3	0	2	0	0	6	3	6	13	2	0	0	0	0	0	0	0	0	0	0	0	0	0	0	0	0	0	0	0	0	0	0	0	0	0	0	0	0	0	0	0	0	0	0	0	0
78	11	2	0	2	2	0	1	1	4	4	5	13	2	1	0	0	0	0	0	0	0	0	0	0	0	0	0	0	0	0	0	1	0	0	0	1	0	0	1	1	0	0	0	1	0	0	0	0	0
79	14	5	2	2	1	1	1	0	1	9	1	13	1	0	0	0	0	0	0	0	0	0	1	1	0	0	0	0	0	0	0	0	0	0	0	0	0	0	0	0	0	2	0	1	1	0	0	0	0
80	15	3	3	1	2	2	3	2	2	7	4	18	1	1	0	1	0	1	0	0	1	0	0	1	0	0	1	0	0	0	0	0	0	0	0	0	0	1	1	0	0	0	0	0	2	0	0	0	0
81	12	1	0	0	1	0	0	1	1	1	2	5	1	0	0	0	0	0	0	0	0	0	0	0	0	0	0	0	0	0	0	0	0	0	0	0	0	0	0	0	0	0	0	0	1	0	0	0	0
82	15	10	2	4	4	5	7	7	15	16	22	56	2	2	0	2	1	2	0	0	1	0	1	0	2	0	2	0	2	0	0	2	0	1	2	0	0	0	1	2	1	2	0	0	2	2	0	1	0
83	15	2	2	0	5	4	2	5	23	4	28	52	2	0	0	2	0	1	0	2	0	0	0	0	1	0	0	1	1	0	0	0	1	0	2	2	0	1	0	2	2	0	0	0	2	0	0	0	0
84	12	11	4	7	6	0	5	4	13	22	17	52	2	1	0	1	0	0	0	1	0	0	0	0	1	0	0	0	0	0	0	2	0	0	1	1	0	0	1	0	0	1	0	2	2	1	1	0	1
85	12	5	7	0	1	1	11	5	7	12	12	46	1	2	0	0	0	2	0	2	2	0	2	0	0	2	0	1	0	1	0	0	0	0	1	1	1	1	1	0	0	0	0	0	2	0	0	1	0
86	17	8	8	8	6	6	11	3	13	24	16	70	1	1	0	0	1	1	0	0	2	0	2	2	1	1	0	1	1	0	0	1	1	0	1	1	0	0	0	0	0	1	0	0	1	0	0	1	1
87	13	1	2	5	2	3	3	1	3	8	4	21	1	0	0	1	1	1	0	0	1	1	0	1	0	0	0	0	0	0	0	0	0	0	0	1	0	1	0	0	0	0	0	0	0	0	0	0	0
88	13	3	3	2	2	1	3	2	2	8	4	22	2	0	0	0	0	0	0	0	0	1	1	0	0	0	1	0	0	1	0	1	0	0	0	0	0	0	1	0	0	0	0	0	0	0	0	0	1
89	15	14	8	6	12	3	13	6	19	28	25	91	2	1	0	1	1	1	0	1	1	1	1	1	1	2	1	1	1	1	0	1	1	2	1	1	1	1	2	1	1	1	1	1	2	1	1	1	1
90	14	7	4	7	5	7	7	7	10	18	17	62	2	1	0	1	1	1	0	1	1	1	1	1	0	1	1	1	1	1	2	0	0	0	0	0	0	0	2	0	2	0	0	1	0	0	1	1	1
91	13	5	2	5	1	2	6	1	3	12	4	26	1	0	0	1	0	0	0	0	1	1	1	0	0	0	0	0	0	1	0	0	0	0	0	0	0	0	0	0	0	2	0	0	2	0	0	0	0
92	16	8	7	4	4	2	3	1	5	19	6	40	1	1	0	0	0	1	0	0	0	0	0	0	1	0	0	0	0	0	0	0	0	0	0	0	1	0	1	0	0	1	0	0	2	1	0	0	0
93	17	0	2	2	1	0	3	0	2	4	2	11	1	1	0	1	0	0	0	0	1	0	1	0	0	0	0	0	0	0	0	0	0	0	0	0	0	0	0	0	0	0	0	0	0	0	0	0	1
94	13	0	0	0	1	0	0	1	0	0	1	2	2	0	0	0	0	0	0	0	0	0	0	0	0	0	0	0	0	0	0	0	0	0	0	0	0	0	0	0	0	0	0	0	0	0	0	0	0
95	14	0	0	0	1	0	0	0	0	0	0	1	2	0	0	0	0	0	0	0	0	0	0	1	0	0	0	0	0	0	0	0	0	0	0	0	0	0	0	0	0	0	0	0	0	0	0	0	0
96	13	2	0	0	0	0	2	0	1	2	1	5	2	0	0	0	0	0	0	0	0	0	1	0	0	0	0	0	0	0	0	0	0	0	1	0	0	0	0	0	0	0	0	0	2	0	0	0	0
97	16	0	1	0	0	2	3	1	8	1	9	17	1	0	0	1	0	0	0	1	1	0	0	0	0	0	0	0	0	1	0	1	0	0	1	1	0	0	0	0	0	0	0	0	0	0	0	0	0
98	16	5	7	4	8	4	2	6	8	16	14	50	1	1	0	2	0	1	0	0	0	0	1	0	1	0	0	2	0	0	0	2	0	0	1	0	0	2	1	0	2	1	0	1	0	0	0	0	0
99	14	2	0	3	2	0	4	4	4	5	8	21	1	0	0	0	1	0	0	0	0	0	1	0	0	0	0	0	0	0	0	0	1	0	1	0	0	0	0	0	0	0	0	0	0	0	1	0	0
100	15	2	0	4	1	0	1	1	5	6	6	16	2	1	0	1	0	0	0	0	0	0	0	0	0	0	0	0	0	0	0	0	2	0	0	0	0	0	0	0	0	0	0	0	2	0	0	0	0
101	13	4	1	2	4	3	3	3	6	7	9	30	2	0	0	1	0	0	0	0	1	0	0	0	0	0	0	0	0	0	0	0	1	0	0	0	1	0	0	0	0	1	0	0	2	0	1	0	1
102	14	2	2	3	5	0	5	11	24	7	35	62	2	2	0	1	0	0	0	2	1	0	2	0	0	0	0	0	2	0	0	0	2	2	0	0	0	0	2	2	0	0	0	0	2	0	0	0	0
103	15	1	0	0	3	1	2	2	3	1	5	14	1	1	0	0	0	0	0	0	0	0	0	0	0	0	0	0	0	0	0	2	0	0	0	0	0	0	0	0	0	1	0	0	0	0	0	0	0
104	16	12	4	14	10	6	9	2	0	30	2	59	1	0	0	0	0	2	0	0	2	0	0	2	0	2	0	0	0	0	0	0	0	0	0	0	2	0	0	0	0	2	0	2	2	2	0	0	1
105	18	2	5	6	4	6	4	2	2	13	4	32	1	0	0	1	1	1	0	0	1	1	0	2	0	0	0	0	0	0	0	1	0	0	0	0	0	0	0	0	0	0	0	0	0	0	0	0	1
106	15	2	1	0	1	0	0	1	1	3	2	6	2	0	0	0	0	0	0	0	0	0	0	0	0	0	0	0	0	0	0	0	0	0	0	0	0	0	0	0	0	1	0	0	0	0	0	0	0
107	14	4	1	1	3	1	3	1	1	6	2	17	2	1	0	0	0	0	0	0	0	0	1	0	0	0	0	1	0	0	0	0	0	0	0	0	0	0	0	0	0	2	0	1	0	0	0	0	1
108	14	4	0	4	2	0	0	1	1	8	2	13	2	0	0	0	0	0	0	0	0	0	0	0	0	0	1	0	0	0	0	0	0	0	1	0	0	0	0	0	0	0	1	0	2	0	2	0	0
109	16	9	1	1	4	1	5	2	7	11	9	35	1	0	0	0	2	0	0	0	1	1	0	0	2	0	1	0	0	0	0	1	0	0	0	1	1	0	1	0	0	2	0	1	2	1	0	0	0
110	11	1	0	0	1	1	7	2	5	1	7	19	1	1	0	1	1	0	0	1	1	1	1	0	0	0	0	0	0	0	0	1	0	0	1	0	0	0	0	0	1	0	0	0	1	0	0	0	0
111	18	0	1	0	4	2	5	1	1	1	2	17	1	0	0	0	2	0	0	0	2	2	0	2	0	0	0	0	0	0	0	0	0	0	1	0	1	0	0	0	0	0	0	0	0	0	0	0	0
112	17	13	4	8	13	2	8	2	6	25	8	62	2	2	0	0	1	2	0	0	1	0	0	2	1	0	0	1	0	1	0	2	0	0	1	0	0	2	0	0	0	2	1	2	2	1	0	1	0
113	17	13	4	7	13	2	8	2	6	24	8	61	2	2	0	0	1	2	0	0	1	0	0	2	1	0	0	1	0	1	0	2	0	0	1	0	0	2	0	0	0	2	1	2	2	1	0	1	0
114	15	6	0	2	0	2	1	1	2	8	3	16	2	1	0	0	0	0	0	0	0	0	0	0	0	0	0	0	0	0	0	0	0	0	0	0	0	0	0	0	0	2	0	2	2	0	0	0	0
115	15	1	0	0	1	0	0	2	2	1	4	6	1	0	0	0	0	0	0	0	0	0	0	1	0	0	0	0	1	0	0	1	0	0	0	0	0	0	1	0	0	0	0	0	1	0	0	0	0
116	16	1	3	2	4	1	8	9	8	6	17	37	1	1	1	1	0	1	0	1	1	0	0	0	1	1	0	0	0	1	0	1	0	0	1	1	0	1	0	0	0	0	0	1	0	0	0	0	0
117	15	3	2	1	1	0	3	1	3	6	4	14	1	0	0	1	0	0	0	0	0	0	1	0	0	0	0	0	0	1	0	2	0	0	0	0	0	0	0	0	0	0	0	1	2	0	0	0	0
118	16	2	1	2	2	1	2	2	0	5	2	16	2	0	0	0	0	0	0	0	1	0	0	0	0	0	0	0	0	0	0	0	0	0	0	0	2	0	0	0	0	0	0	0	1	0	0	0	0
119	15	6	1	3	2	0	1	2	6	10	8	23	2	0	0	0	0	0	0	0	0	0	0	0	1	0	0	0	1	0	0	1	0	0	0	0	1	0	0	0	0	1	0	0	2	1	0	1	0
120	16	0	0	1	1	0	2	2	1	1	3	7	2	1	0	0	0	0	0	0	0	0	0	0	0	0	0	0	0	0	0	0	0	0	0	0	0	0	1	0	0	0	0	0	0	0	0	0	0
181	11	6	2	4	5	3	7	2	5	12	7	40	2	0	0	0	1	0	0	0	0	0	1	0	1	0	0	0	0	0	1	0	0	0	0	0	0	0	1	1	0	1	0	0	1	0	0	0	1
182	11	5	1	0	2	1	2	0	3	6	3	17	2	0	0	1	0	0	0	0	1	0	1	2	0	0	0	0	0	0	0	1	0	0	0	0	1	0	0	0	0	1	0	1	1	0	0	0	0
183	11	2	4	0	1	1	3	1	4	6	5	19	2	1	0	0	0	0	0	0	0	1	1	0	0	0	0	1	0	0	0	1	0	0	0	0	1	0	0	0	0	1	0	0	1	0	0	0	0
184	11	5	4	0	2	3	5	3	10	9	13	32	1	1	0	2	2	1	0	0	1	1	1	1	0	0	0	0	1	0	0	2	1	0	1	0	0	0	1	0	0	2	0	1	1	0	0	0	0
185	12	7	5	1	5	3	7	8	10	13	18	51	1	1	0	1	1	1	0	1	1	1	2	1	0	0	1	1	1	1	1	1	2	0	1	1	1	0	1	1	1	0	1	1	1	0	1	0	0
186	12	14	10	15	10	9	12	8	20	39	28	114	1	0	0	1	1	1	0	1	2	1	1	0	2	1	2	2	1	1	0	1	1	0	2	1	1	1	2	2	1	2	0	1	1	1	0	0	0
187	12	5	7	2	4	1	12	5	17	14	22	56	2	1	0	1	2	2	0	0	2	0	1	2	0	1	0	0	0	0	0	1	0	0	2	1	0	0	2	0	1	1	0	0	1	1	0	0	0
188	11	10	3	7	4	1	5	1	4	20	5	41	2	2	0	0	0	2	0	0	1	0	0	2	0	0	0	0	0	0	0	2	0	0	0	0	2	0	0	0	0	2	0	2	2	0	0	0	1
189	12	2	1	0	2	0	2	0	0	3	0	7	2	2	0	0	0	1	0	0	0	0	0	2	0	0	0	0	0	0	0	0	0	0	0	0	0	0	0	0	0	1	0	0	1	0	0	0	0
190	13	6	3	7	8	5	13	14	14	16	28	84	1	2	2	1	1	0	2	1	1	0	2	1	2	1	0	1	1	1	0	1	1	0	0	1	1	2	0	0	1	0	0	0	1	0	0	1	0
191	14	5	3	12	6	1	11	4	9	20	13	58	1	2	0	2	2	0	0	0	2	0	2	2	0	2	0	0	0	0	0	2	2	2	0	0	2	0	0	2	0	2	0	1	1	0	0	0	0
192	12	3	1	1	5	3	0	1	4	5	5	21	1	0	0	0	0	0	0	0	0	1	0	2	0	0	0	1	0	0	0	0	1	0	0	0	1	0	0	1	0	0	0	0	2	0	0	0	1
193	13	0	0	5	1	2	1	1	1	5	2	15	2	0	0	0	1	0	0	1	0	0	0	0	0	0	0	0	0	0	0	0	0	0	0	0	1	0	0	0	0	0	0	0	0	0	0	0	0
194	13	9	2	1	4	0	5	3	7	12	10	36	2	2	0	1	1	0	0	1	0	0	0	1	0	1	1	0	0	0	0	1	0	0	1	0	0	0	1	1	0	1	0	2	2	0	0	0	0
195	12	0	1	0	1	0	1	0	3	1	3	7	2	0	0	1	1	0	0	0	0	0	0	0	0	0	0	0	0	0	0	0	0	0	1	0	0	0	0	1	0	0	0	0	0	0	0	0	0
196	13	3	3	4	6	4	6	2	10	10	12	41	1	0	0	1	0	0	0	0	1	1	0	1	0	1	0	0	0	0	0	1	0	0	0	1	0	0	0	1	1	1	0	0	1	0	0	0	0
197	12	2	1	3	2	2	8	2	10	6	12	32	1	0	0	1	1	0	0	1	2	0	2	1	0	0	1	0	0	0	0	1	2	0	1	0	0	0	0	0	0	0	0	0	0	0	0	0	0
198	13	3	5	3	6	2	8	0	3	11	3	37	1	2	0	0	2	1	0	0	0	1	0	2	1	2	0	1	0	0	0	2	0	0	0	0	0	0	0	0	0	0	0	0	1	0	1	0	0
199	14	2	0	0	3	0	6	0	12	2	12	25	1	1	0	1	1	0	0	0	1	0	1	0	0	0	0	0	1	0	0	0	0	1	1	0	0	0	0	1	0	0	0	0	1	0	0	0	0
200	14	5	8	5	6	4	13	3	8	18	11	55	1	2	0	1	2	2	0	0	2	2	2	2	0	2	0	0	0	0	0	0	0	0	1	1	0	0	1	1	0	1	0	1	0	0	0	0	1
201	14	3	2	3	3	0	4	0	8	8	8	25	1	0	0	1	1	0	0	0	1	0	1	1	0	0	0	0	0	0	0	1	1	0	1	0	0	0	0	1	0	0	0	1	1	0	0	0	1
202	12	4	1	3	2	1	0	0	2	8	2	14	2	0	0	0	0	1	0	0	0	0	0	0	0	0	0	0	0	0	0	1	0	0	0	0	1	0	0	0	0	2	0	0	1	0	0	0	0
203	13	5	1	5	2	3	2	3	9	11	12	35	2	1	0	1	0	0	0	0	0	0	1	0	0	0	0	1	0	0	0	0	0	0	1	0	0	0	1	1	0	1	0	1	1	0	0	0	1
204	13	3	2	4	2	0	1	1	1	9	2	14	2	0	0	0	0	2	0	0	1	0	0	0	0	0	0	0	0	0	0	1	0	0	0	0	0	0	0	0	0	1	0	0	2	0	0	0	0
205	13	2	1	2	4	3	3	1	4	5	5	26	1	1	0	1	0	1	0	1	1	1	1	1	0	0	0	0	0	0	0	1	1	0	0	0	0	0	1	0	0	0	0	0	1	0	0	0	0
206	14	0	1	0	1	0	1	0	3	1	3	7	1	0	0	1	1	0	0	0	0	0	0	0	0	0	0	0	0	0	0	0	0	0	1	0	0	0	0	1	0	0	0	0	0	0	0	0	0
207	14	1	3	1	1	0	6	1	3	5	4	17	1	0	0	0	1	1	0	0	1	0	0	1	0	0	0	0	0	1	0	0	0	0	0	0	1	0	0	0	0	0	0	1	0	0	0	0	0
208	13	3	1	6	3	1	7	0	10	10	10	35	2	1	0	2	1	1	0	0	1	0	2	1	0	1	0	0	0	0	0	0	0	0	0	0	0	0	0	0	0	1	0	0	2	0	0	0	0
209	13	2	5	2	4	0	5	1	5	9	6	24	2	1	0	1	1	1	0	0	2	0	0	1	1	0	0	0	0	0	0	0	0	0	1	0	0	1	1	0	0	0	0	0	1	0	0	0	0
210	15	0	3	4	5	0	4	1	3	7	4	24	2	0	0	0	1	1	0	0	1	0	1	2	0	1	0	2	0	0	0	0	0	0	0	1	0	0	1	0	0	0	0	0	0	0	0	0	0
211	14	4	2	3	5	4	4	3	10	9	13	42	2	1	0	1	0	0	0	0	0	1	1	1	0	0	0	0	0	0	0	1	0	1	1	0	0	0	1	1	0	1	0	0	2	0	0	0	0
212	14	6	4	9	7	2	4	4	8	19	12	52	2	0	0	0	1	0	0	0	0	1	0	2	1	2	1	2	1	0	0	0	1	0	0	2	2	2	2	0	2	0	0	2	2	0	0	0	0
213	13	2	2	2	2	1	2	3	8	6	11	26	2	0	0	1	1	0	0	1	0	0	1	1	0	0	0	0	1	0	0	1	0	0	0	0	0	0	0	0	0	1	0	0	1	0	0	0	0
214	14	1	1	2	1	1	3	1	0	4	1	11	2	0	0	0	1	1	0	0	1	0	0	1	0	1	0	0	0	0	0	0	0	0	0	0	1	0	0	0	0	0	0	0	1	0	0	0	0
215	15	9	5	11	4	4	6	4	9	25	13	56	1	0	0	1	1	1	0	0	2	0	0	2	0	1	0	1	0	0	0	1	0	0	1	0	0	0	0	0	0	1	0	2	2	0	0	0	1
216	14	4	6	4	1	2	7	4	3	14	7	34	1	0	0	1	0	1	0	0	0	0	1	0	0	1	0	0	0	1	0	0	0	0	0	0	1	0	1	0	1	1	0	0	0	0	0	1	1
217	16	8	2	7	4	4	5	3	5	17	8	41	2	0	0	0	1	1	0	0	1	0	0	1	0	0	0	0	0	0	0	1	0	0	0	0	1	0	1	2	1	2	0	1	2	0	0	0	1
218	14	3	0	1	0	2	0	2	2	4	4	12	2	0	0	0	0	0	0	0	0	0	0	0	0	0	0	0	0	0	0	0	0	0	0	0	0	0	1	0	0	1	0	1	1	0	0	0	0
219	14	7	5	2	6	3	7	3	10	14	13	46	2	1	0	1	1	1	0	1	1	1	0	0	1	1	0	0	0	0	0	1	0	0	0	1	0	0	0	0	0	1	0	1	1	1	1	1	1
220	13	6	4	1	8	3	6	1	0	11	1	33	1	0	0	0	2	0	0	0	0	2	2	0	0	0	0	0	0	0	0	0	0	0	0	0	2	2	0	0	1	2	0	2	0	0	0	0	0
221	14	5	4	4	6	5	8	2	11	13	13	51	1	0	0	1	1	0	0	1	0	1	1	1	0	1	0	0	1	1	0	1	0	0	1	1	0	1	1	1	0	1	0	0	1	0	0	1	0
222	15	5	2	3	1	1	2	2	5	10	7	24	1	0	0	1	1	0	0	0	0	0	1	1	0	0	0	0	0	0	0	1	0	0	0	0	0	0	0	0	0	0	1	1	0	0	0	0	0
223	16	7	3	4	2	0	4	1	5	14	6	27	2	0	0	1	1	1	0	0	0	0	2	1	0	1	0	0	1	0	0	0	0	0	1	0	0	0	0	0	0	1	0	2	2	0	0	0	0
224	16	5	1	0	1	1	2	0	3	6	3	14	2	1	0	0	0	0	0	0	0	0	0	0	0	0	0	0	0	0	0	2	0	0	0	0	1	0	0	0	0	1	0	2	2	0	0	0	0
225	14	7	1	9	4	4	6	0	0	17	0	32	2	0	0	0	1	1	0	0	1	0	2	1	0	1	0	0	0	0	0	0	0	0	0	0	1	0	0	0	0	1	0	2	2	0	0	0	0
226	16	4	3	2	5	1	7	3	3	9	6	33	1	0	0	0	0	1	0	1	2	1	2	2	0	1	0	0	0	0	0	1	0	0	0	1	0	0	0	0	0	1	0	1	0	0	0	0	1
227	15	4	1	1	2	1	2	1	0	6	1	13	1	2	0	0	0	0	0	0	0	0	0	1	0	0	0	0	0	0	0	0	0	0	0	0	1	0	0	0	0	1	0	1	1	0	0	0	0
228	13	9	1	0	4	4	9	2	12	10	14	44	1	2	0	1	1	0	0	1	1	0	1	1	0	1	0	0	1	1	0	2	2	1	1	0	0	0	0	1	0	0	0	1	2	0	0	2	0
229	15	3	3	0	3	0	6	0	2	6	2	18	2	1	0	0	1	1	0	0	1	0	0	2	1	0	0	0	0	0	0	0	0	0	0	0	0	0	0	0	0	0	0	0	1	0	0	0	0
230	15	4	2	4	4	2	3	4	3	10	7	28	2	1	0	1	0	1	0	0	1	0	0	1	0	0	0	0	0	1	0	1	0	0	0	0	1	0	2	2	0	0	0	2	2	0	0	0	0
231	15	2	1	3	2	0	5	0	2	6	2	16	2	1	0	0	1	1	0	0	1	0	1	2	0	0	1	0	0	0	0	0	0	0	0	0	1	0	0	0	0	0	0	0	1	0	0	0	0
232	16	4	3	3	0	0	1	0	3	10	3	16	1	1	0	1	0	0	0	0	0	0	0	0	0	0	0	1	0	0	0	0	1	0	0	0	1	0	0	0	0	0	0	1	2	0	0	0	0
233	14	0	0	2	1	2	0	0	2	2	2	8	1	0	0	0	0	0	0	0	0	0	0	1	0	0	0	0	0	0	0	0	0	0	0	0	0	0	0	0	0	0	0	0	0	0	0	0	0
234	15	10	9	8	9	3	12	3	7	27	10	70	1	2	0	0	2	2	0	0	2	0	2	2	0	1	0	2	2	0	0	1	0	0	0	0	2	2	1	1	0	1	0	1	2	2	0	0	1
235	17	5	2	4	1	0	3	5	4	11	9	24	1	0	0	0	0	1	0	0	0	0	0	0	0	1	0	0	0	0	0	0	0	0	1	1	0	0	2	0	1	2	1	1	0	0	0	0	0
236	15	4	1	4	1	2	1	0	6	9	6	20	1	0	0	1	0	0	0	0	0	0	0	1	0	0	0	0	0	0	0	0	0	0	1	0	0	0	0	0	0	0	0	1	2	0	0	0	0
237	16	1	0	1	0	0	0	0	1	2	1	3	1	0	0	0	0	0	0	0	0	0	0	0	0	0	0	0	0	0	0	0	0	0	0	0	0	0	0	0	0	0	0	0	0	0	0	1	0
238	14	5	7	9	3	8	10	9	15	21	24	78	2	1	0	1	1	2	0	2	2	1	2	2	0	1	0	1	0	1	0	1	0	0	0	2	2	0	2	0	2	0	0	2	2	0	0	0	0
239	15	5	3	0	4	2	4	1	5	8	6	29	1	0	0	0	1	1	0	0	0	0	0	1	1	1	0	0	0	1	0	1	0	0	0	0	1	0	0	1	0	0	0	0	2	1	0	0	0
240	15	3	5	3	2	0	4	1	3	11	4	23	2	0	0	1	0	0	0	0	0	0	0	1	0	0	0	0	0	1	0	0	0	0	1	0	0	0	0	0	0	0	0	0	1	0	0	0	0
301	13	3	2	4	0	1	5	1	3	9	4	20	2	0	0	0	1	0	0	0	1	1	0	0	0	1	0	0	0	0	0	1	0	0	1	0	0	0	1	0	0	1	0	0	0	0	0	0	0
302	11	9	3	16	7	3	7	5	6	28	11	56	2	1	0	1	1	0	0	0	1	0	0	1	0	0	1	0	0	1	0	1	0	0	0	0	0	0	1	1	1	2	0	0	0	1	1	0	1
303	16	8	4	1	8	6	4	6	13	13	19	62	1	0	0	1	1	0	0	1	0	0	1	1	0	0	1	1	1	0	0	0	0	0	1	1	1	1	0	1	0	1	1	0	1	0	0	0	0
304	16	4	3	3	6	5	7	5	9	10	14	47	1	0	0	1	1	0	0	0	1	0	2	1	0	0	0	0	1	0	0	1	1	0	0	0	0	0	0	0	1	0	0	0	1	0	0	1	0
305	12	6	4	0	3	2	5	3	6	10	9	33	1	0	0	1	0	1	0	0	0	0	1	0	0	1	0	1	1	1	1	0	0	0	0	1	0	0	0	0	0	0	2	0	1	0	0	0	1
306	12	5	4	2	6	2	1	2	5	11	7	35	2	0	0	0	1	1	2	1	0	0	0	1	0	0	1	0	1	0	0	0	0	0	0	0	0	1	0	0	0	1	1	0	0	1	1	0	0
307	11	3	1	2	1	1	3	3	3	6	6	17	2	0	0	0	0	0	0	0	1	1	0	0	0	0	0	0	0	0	0	1	0	0	0	0	0	0	0	0	1	0	0	0	1	0	0	1	0
308	14	2	0	0	5	0	4	1	1	2	2	14	2	0	0	0	0	0	0	0	1	0	0	2	0	0	0	0	0	0	0	1	0	0	0	0	0	1	0	0	0	0	0	0	2	0	0	0	0
309	12	2	0	0	3	1	4	4	8	2	12	25	2	0	0	1	0	0	0	1	1	1	1	1	0	0	0	0	1	0	0	1	0	0	1	0	0	0	1	0	0	1	0	0	1	0	0	0	1
310	13	0	1	0	0	1	1	1	1	1	2	5	1	0	0	0	0	0	0	0	1	1	0	0	0	0	0	0	0	0	0	1	0	0	0	0	0	0	0	0	0	0	0	0	0	0	0	0	0
311	12	2	1	0	2	1	5	1	1	3	2	13	1	0	0	0	1	0	0	0	1	1	0	1	0	0	0	0	0	0	0	1	0	0	0	0	0	0	0	0	0	1	0	0	1	0	0	0	0
312	14	2	2	2	2	1	4	2	4	6	6	19	1	0	0	0	0	0	0	0	1	1	1	1	0	0	0	0	0	0	0	1	0	0	1	0	0	0	0	0	0	1	0	0	1	0	0	0	0
313	12	2	1	1	2	0	2	1	1	4	2	13	1	0	0	0	0	0	1	1	1	0	0	0	0	0	0	0	0	0	0	1	0	0	0	0	0	0	0	0	0	0	0	0	2	0	0	0	0
314	13	0	0	2	3	2	1	2	3	2	5	13	2	0	0	0	0	0	0	0	0	1	0	1	0	0	0	0	0	0	0	1	0	0	0	0	0	0	0	0	0	0	0	0	0	0	0	0	0
315	13	2	2	1	3	1	1	2	1	5	3	14	2	0	0	0	0	1	0	0	0	0	0	1	0	0	0	0	0	1	0	1	0	0	0	0	0	0	0	0	0	0	0	0	1	0	0	0	0
316	16	1	1	0	0	0	0	1	3	2	4	10	1	0	0	0	0	0	2	0	0	0	0	0	0	0	0	0	0	0	0	1	0	0	0	0	0	0	0	0	0	1	0	0	0	0	0	0	0
317	12	3	1	2	3	0	1	1	1	6	2	13	2	0	0	0	1	0	0	0	0	0	0	1	0	0	0	0	0	0	0	1	0	0	0	0	0	0	0	0	0	0	0	1	2	0	1	0	0
318	12	4	0	2	2	0	2	2	1	6	3	17	1	0	0	0	0	0	0	1	1	0	0	0	0	0	0	0	0	0	0	1	0	0	0	0	0	0	0	0	0	1	0	0	2	0	0	0	0
319	13	1	0	0	0	0	0	0	0	1	0	1	2	0	0	0	0	0	0	0	0	0	0	0	0	0	0	0	0	0	0	0	0	0	0	0	0	0	0	0	0	0	0	0	0	0	0	0	0
320	14	1	0	1	0	0	0	0	1	2	1	3	2	0	0	0	0	0	0	0	0	0	0	0	0	0	0	0	0	0	0	0	0	0	0	0	0	0	0	0	0	1	0	0	0	0	0	0	0
321	14	0	0	0	0	0	0	1	1	0	2	2	2	0	0	0	0	0	0	0	0	0	0	0	0	0	0	0	0	0	0	0	0	1	0	0	0	0	0	0	0	0	0	0	0	0	0	0	0
322	12	0	0	0	0	0	1	0	0	0	0	1	1	0	0	0	0	0	0	0	0	0	0	0	0	0	0	0	0	0	0	0	0	0	0	0	0	0	0	0	0	0	0	0	0	0	0	0	0
323	14	1	0	0	0	0	0	0	0	1	0	1	1	0	0	0	0	0	0	0	0	0	0	0	0	0	0	0	0	0	0	0	0	0	0	0	0	0	0	0	0	0	0	0	1	0	0	0	0
324	15	0	0	0	0	0	0	2	0	0	2	2	1	0	0	0	0	0	0	0	0	0	0	0	0	0	0	0	0	0	0	0	0	0	0	0	0	0	0	0	0	0	0	0	0	0	0	0	0
325	13	6	2	1	2	1	0	1	1	9	2	17	2	0	0	0	0	1	0	0	0	0	0	1	0	0	0	0	0	0	0	1	0	0	0	0	0	0	0	0	0	1	0	1	1	0	0	1	0
326	15	3	3	1	3	0	7	5	7	7	12	32	1	1	0	1	1	0	0	1	1	0	1	1	0	0	0	1	1	1	0	1	0	0	1	1	0	0	1	0	1	1	0	1	1	0	0	0	0
327	15	8	2	2	4	1	4	3	4	12	7	29	1	1	0	1	0	1	0	1	1	0	2	1	0	0	2	0	0	0	0	2	1	0	0	0	0	0	1	0	1	1	0	1	1	0	0	0	1
328	11	3	2	4	3	1	5	0	2	9	2	21	2	0	0	0	1	1	0	0	1	1	0	1	0	1	0	0	0	0	0	1	0	0	0	1	0	0	0	0	0	1	0	0	0	1	0	0	0
329	13	4	3	0	5	1	4	5	8	7	13	31	1	0	0	0	0	1	0	1	1	1	1	1	1	0	0	0	0	0	0	1	1	0	1	1	0	1	1	0	1	1	0	1	1	1	0	0	0
330	12	6	5	8	4	3	8	4	14	19	18	58	2	0	0	0	1	1	0	0	1	1	1	1	1	1	0	1	1	0	0	1	1	0	1	1	0	0	1	1	1	1	0	0	1	1	0	1	0
331	13	7	3	1	2	2	4	1	0	11	1	23	1	0	0	0	2	1	0	0	1	0	0	1	0	0	0	2	0	0	0	0	0	0	0	0	0	0	0	0	0	0	0	0	2	0	0	0	0
332	15	4	4	0	2	1	6	0	1	8	1	20	1	1	0	0	1	0	1	1	0	0	1	1	0	0	0	0	0	0	0	0	0	0	1	0	0	0	0	0	0	0	1	1	0	0	0	0	0
333	14	3	0	2	2	0	3	1	4	5	5	22	2	0	0	1	1	0	2	2	1	0	1	1	0	0	0	0	0	0	0	1	0	0	0	0	0	0	0	1	0	0	0	1	2	0	0	0	0
334	15	9	4	8	10	4	8	4	6	21	10	59	2	1	0	1	1	2	0	0	2	0	0	1	1	0	0	1	0	1	0	1	0	0	0	0	0	0	2	1	0	0	0	0	2	0	1	1	1
335	14	14	4	10	11	4	4	4	5	28	9	63	2	0	0	0	1	2	0	0	0	0	0	2	0	0	0	1	0	0	0	1	0	0	0	0	2	2	0	0	1	1	2	2	2	2	1	1	1
336	14	3	4	6	3	2	8	2	4	13	6	34	1	0	0	1	1	1	0	0	1	1	1	0	0	1	0	1	0	1	0	0	0	0	0	0	0	0	0	0	0	1	0	1	1	0	0	0	1
337	12	3	1	2	1	0	0	1	0	6	1	9	2	0	0	0	0	0	0	0	0	0	0	0	0	0	1	0	0	0	0	0	0	0	0	0	0	0	0	0	0	1	0	0	0	0	0	0	0
338	14	5	0	4	5	1	3	2	3	9	5	26	1	0	0	0	0	0	0	0	0	0	1	1	0	0	0	2	0	0	0	2	0	0	0	0	0	0	1	0	0	1	0	2	2	0	0	0	1
339	11	4	0	1	2	0	1	3	2	5	5	15	1	0	0	0	0	0	0	0	0	0	1	1	0	0	0	0	0	0	0	0	0	0	0	0	0	0	0	0	0	1	0	0	2	0	0	0	0
340	15	4	1	5	1	2	2	2	2	10	4	20	1	0	0	0	0	0	0	0	0	1	0	0	0	0	0	0	0	0	1	1	0	0	0	0	0	0	0	0	0	2	0	1	0	0	0	0	0
341	16	1	0	2	2	1	0	1	1	3	2	8	2	0	0	0	0	0	0	0	0	0	0	1	0	0	0	0	0	0	0	1	0	0	0	0	0	0	0	0	0	1	0	0	0	0	0	0	0
342	15	7	3	4	8	7	7	7	7	14	14	57	2	1	1	1	0	0	0	0	0	0	1	1	1	1	1	1	1	0	0	0	0	0	0	0	0	1	0	0	0	0	1	1	1	1	1	1	1
343	15	4	0	2	2	1	1	0	1	6	1	14	2	0	0	0	0	0	0	0	0	0	0	0	0	0	0	0	0	0	0	0	0	0	0	0	0	0	0	0	0	2	0	0	0	0	0	0	0
344	15	1	0	0	2	0	2	1	2	1	3	9	2	0	0	0	0	0	0	0	0	0	1	0	0	0	0	0	0	0	0	0	0	0	0	0	0	1	1	1	0	0	0	0	0	0	0	0	0
345	15	3	2	0	0	0	1	0	3	5	3	10	2	0	0	0	0	1	0	0	0	0	0	0	0	0	0	0	0	0	0	0	0	0	0	0	0	0	0	0	0	2	0	0	0	0	0	0	0
346	13	2	1	0	3	0	5	2	10	3	12	30	1	2	0	0	1	1	0	0	0	0	1	0	0	0	0	1	1	0	0	1	1	0	2	1	1	0	1	2	1	0	0	1	1	0	0	0	1
347	13	6	3	10	2	4	5	2	3	19	5	45	1	2	0	0	1	1	2	0	0	0	0	1	0	0	0	2	0	0	0	0	0	0	0	0	0	0	0	0	0	2	0	0	2	1	1	1	0
348	17	6	1	1	2	3	2	4	5	8	9	24	1	0	0	0	0	0	0	0	1	1	0	2	0	0	0	0	0	0	0	2	0	0	0	1	0	0	2	0	1	1	0	0	2	1	0	0	0
349	15	6	3	2	9	3	10	7	8	11	15	53	1	2	2	2	2	2	2	2	1	2	2	1	2	0	0	0	1	0	0	0	1	0	0	1	0	1	0	0	0	1	0	2	2	0	2	0	0
350	15	6	3	3	4	5	2	5	8	12	13	38	1	0	0	0	0	0	0	0	0	0	1	1	1	1	2	0	0	0	1	1	1	1	1	1	0	0	0	0	0	0	1	1	1	1	1	0	0
351	15	6	7	0	1	1	0	0	3	13	3	20	2	0	0	0	0	1	0	0	0	0	0	0	0	0	0	0	0	0	0	0	0	0	0	0	0	0	0	0	0	0	0	2	2	0	1	0	0
352	17	4	0	4	3	4	2	2	8	8	10	30	2	0	0	0	0	0	0	0	0	0	1	1	1	0	0	0	1	0	1	1	1	1	0	0	0	0	0	0	0	0	0	0	0	0	0	0	0
353	15	11	7	11	11	5	15	15	27	29	42	112	1	0	0	2	2	1	0	2	0	0	2	1	2	2	1	1	2	2	0	0	2	1	1	2	1	0	0	2	2	0	0	0	2	1	2	1	1
354	15	8	3	4	3	4	2	3	8	15	11	37	2	0	0	0	0	1	0	0	0	1	0	1	1	2	1	0	1	0	0	1	0	0	1	0	0	0	1	0	0	1	0	1	1	0	0	0	0
355	15	1	2	0	0	0	1	0	0	3	0	4	2	0	0	0	0	1	0	0	0	0	0	0	0	0	0	0	0	0	0	0	0	0	0	0	0	0	0	0	0	0	0	0	1	0	0	0	0
356	15	4	7	0	7	2	5	3	12	11	15	45	2	0	0	1	1	2	0	1	1	1	1	0	0	0	1	1	0	0	0	0	0	1	1	0	1	1	0	1	1	0	0	1	1	0	0	0	0
357	18	7	4	0	2	1	4	1	3	11	4	22	2	0	0	1	1	1	0	0	0	0	2	0	0	0	0	0	0	0	0	2	0	0	0	0	0	0	0	0	0	1	0	2	2	0	0	0	0
358	15	1	1	0	1	1	4	0	1	2	1	10	2	0	0	1	1	1	0	0	1	1	1	1	0	0	0	0	0	0	0	0	0	0	0	0	1	0	0	0	0	0	0	0	1	0	0	0	0
359	17	1	1	2	3	1	3	3	3	4	6	20	1	0	0	1	0	1	0	0	1	1	1	1	1	0	0	1	0	0	0	1	0	0	0	1	0	0	1	0	0	1	0	0	0	0	0	0	0
360	16	0	1	0	1	1	4	3	2	1	5	13	1	0	0	0	0	0	0	1	1	1	1	0	0	0	0	0	0	0	0	0	0	0	0	1	0	0	0	0	1	0	0	0	0	0	0	0	1
421	12	7	2	6	4	3	2	3	1	15	4	32	2	0	0	0	0	0	0	0	0	0	0	0	0	0	1	1	0	0	0	0	0	0	0	0	1	0	1	0	0	0	0	1	2	1	1	0	2
422	13	9	1	10	4	3	2	2	5	20	7	47	2	0	0	1	1	1	0	0	0	0	0	0	0	1	1	1	0	0	0	2	0	0	0	0	1	2	0	0	0	1	0	0	2	0	0	0	1
423	13	7	3	0	3	0	0	0	3	10	3	21	2	0	0	1	0	1	0	0	0	0	0	0	0	0	1	0	0	0	0	0	0	0	0	0	0	0	0	1	0	0	0	2	2	2	1	0	0
424	12	10	5	2	3	3	7	4	6	17	10	49	1	0	0	2	1	1	0	0	2	0	1	0	0	0	0	0	0	0	0	1	0	0	1	0	1	1	1	0	1	1	0	2	2	0	0	0	1
425	14	2	0	3	2	2	1	2	6	5	8	22	1	0	0	2	0	0	0	0	0	0	0	0	0	0	0	1	0	1	0	1	0	0	0	0	1	0	0	0	0	1	0	0	1	0	2	0	0
426	14	4	4	6	4	6	6	1	4	14	5	37	1	0	0	0	0	0	0	0	1	1	1	1	0	0	0	0	0	1	0	0	0	0	0	0	1	0	0	0	1	1	0	1	0	0	1	0	1
427	14	2	0	2	0	2	0	0	2	4	2	11	1	0	0	0	0	0	0	0	0	0	0	0	0	0	0	0	0	0	0	0	1	0	0	0	0	0	0	0	0	0	0	0	0	0	0	0	0
428	12	0	0	0	0	0	0	0	0	0	0	0	2	0	0	0	0	0	0	0	0	0	0	0	0	0	0	0	0	0	0	0	0	0	0	0	0	0	0	0	0	0	0	0	0	0	0	0	0
429	13	1	0	0	0	0	0	0	0	1	0	1	1	0	0	0	0	0	0	0	0	0	0	0	0	0	0	0	0	0	0	0	0	0	0	0	0	0	0	0	0	0	0	0	1	0	0	0	0
430	13	2	0	0	3	3	0	0	0	2	0	9	2	0	0	0	0	0	0	0	0	0	0	2	0	0	0	0	0	0	0	0	0	0	0	0	0	0	0	0	0	0	0	0	2	0	0	0	0
431	12	1	0	0	2	2	1	1	1	1	2	8	2	0	0	0	0	0	0	0	0	0	0	0	0	0	0	0	0	1	0	1	0	0	0	0	0	0	0	1	0	0	0	0	1	0	0	0	0
432	11	1	0	0	3	0	0	1	0	1	1	5	1	0	0	0	0	0	0	0	0	0	0	1	0	0	0	0	0	0	0	0	0	0	0	0	0	0	0	0	0	0	0	0	1	0	0	0	1
433	13	1	0	2	2	5	0	3	2	3	5	16	2	0	0	0	0	0	0	0	0	1	0	0	0	0	0	0	0	0	1	0	0	0	0	0	0	1	0	0	0	1	0	0	0	0	0	0	0
434	13	4	0	1	1	1	6	0	3	5	3	17	2	0	0	1	1	0	0	0	1	1	1	1	0	1	1	0	0	0	0	0	0	0	0	0	0	0	0	0	0	1	0	0	1	0	0	0	0
435	13	9	6	5	3	5	3	10	8	20	18	57	2	0	0	0	0	2	0	1	1	1	0	0	0	0	2	0	1	0	0	1	1	0	1	0	1	0	0	0	1	1	0	0	2	0	0	0	0
436	13	1	0	2	1	2	2	5	2	3	7	18	1	0	0	0	0	0	0	0	0	0	1	0	0	0	0	0	0	0	0	1	0	0	0	0	1	0	0	0	0	1	0	0	0	0	0	0	0
437	14	0	1	3	1	1	1	3	2	4	5	15	1	0	0	0	0	1	0	0	0	0	1	0	0	0	0	1	0	0	0	0	0	0	1	0	0	0	0	0	0	0	0	0	0	0	0	0	0
438	11	6	5	7	5	4	9	6	7	18	13	57	1	1	0	0	1	0	0	1	1	0	1	1	0	2	0	0	1	0	0	1	0	0	1	1	0	0	1	0	0	1	0	1	1	0	0	1	1
439	13	5	6	2	5	2	8	8	19	13	27	63	2	1	0	0	1	1	0	0	0	1	1	0	0	1	1	0	2	0	0	2	0	0	2	1	0	0	2	1	2	1	0	0	1	0	0	0	0
441	14	13	6	14	10	8	16	7	21	33	28	102	1	1	0	0	1	1	0	1	2	2	1	0	2	2	1	0	0	2	0	2	2	0	1	0	2	0	0	0	0	1	0	1	2	2	1	2	2
442	13	6	6	4	7	3	4	3	12	16	15	50	1	0	0	1	0	0	0	0	1	1	0	1	1	0	0	0	0	0	0	1	1	0	0	0	0	0	0	0	0	1	0	1	2	0	0	0	1
443	13	2	0	5	3	2	3	3	2	7	5	20	2	0	0	0	1	0	0	0	1	1	0	0	0	0	0	0	0	0	0	1	0	0	0	0	0	0	0	0	2	1	0	0	0	0	0	0	0
444	14	0	0	0	1	0	0	0	0	0	0	2	1	0	0	0	0	0	0	0	0	0	0	0	0	0	0	0	0	0	0	0	0	0	0	0	0	0	0	0	0	0	0	0	0	0	0	0	0
445	13	1	0	0	0	0	1	3	4	1	7	10	2	0	0	0	0	0	1	0	0	0	1	0	0	0	0	0	1	0	0	0	0	1	0	0	0	0	0	0	0	0	0	0	0	0	0	1	0
446	14	1	0	3	1	5	1	4	2	4	6	19	2	0	0	0	0	0	0	0	0	0	1	0	0	0	0	0	1	0	0	0	0	0	0	0	0	0	0	0	1	0	0	0	0	0	0	1	0
447	15	1	1	2	1	2	3	3	1	4	4	16	2	0	0	0	0	0	0	0	0	0	1	0	0	0	0	1	1	0	0	0	0	0	0	0	0	0	1	0	0	0	0	0	0	0	0	0	0
448	14	6	1	0	5	2	4	10	5	7	15	35	1	0	0	0	1	1	0	1	2	0	0	0	1	0	0	0	1	0	0	0	0	1	0	1	0	0	0	1	0	0	2	0	1	2	1	0	0
449	15	2	0	0	2	2	1	1	1	2	2	10	1	0	0	0	0	0	0	0	0	0	1	1	0	0	0	0	0	0	1	0	0	0	0	0	0	0	0	0	0	0	1	0	0	0	0	0	0
450	15	0	0	2	0	1	1	1	1	2	2	6	1	0	0	0	0	0	0	0	0	1	0	0	0	0	0	0	0	0	0	1	0	0	0	0	0	0	0	0	1	0	0	0	0	0	0	0	0
451	17	3	1	2	4	2	2	2	4	6	6	21	1	0	0	0	0	0	0	0	0	0	0	0	0	0	0	0	0	0	0	0	0	0	1	1	0	1	0	1	0	1	0	0	1	1	0	0	0
452	13	3	0	1	1	4	1	0	2	4	2	12	1	0	0	0	0	0	0	0	0	1	0	0	0	0	0	0	0	0	0	1	0	0	0	0	0	0	0	0	0	0	0	0	1	0	0	0	0
453	14	2	1	8	2	0	5	1	1	11	2	23	2	1	0	0	1	0	0	0	1	0	0	0	0	1	0	0	0	0	0	0	0	0	0	0	2	0	1	0	0	2	0	0	0	0	0	0	0
454	15	1	4	3	4	3	2	5	4	8	9	33	1	0	0	0	0	1	0	0	1	0	0	2	1	0	0	1	0	1	0	0	0	0	0	0	0	0	0	0	0	0	0	0	1	0	0	0	1
455	13	5	0	3	3	2	2	0	1	8	1	19	1	0	0	0	0	0	0	0	0	1	1	0	1	0	1	0	0	0	0	1	0	0	0	0	1	0	0	0	0	1	0	1	1	0	0	0	1
456	15	5	4	5	4	6	2	2	4	14	6	34	2	0	0	1	0	1	0	0	1	0	1	1	1	0	1	0	0	0	0	0	0	0	0	0	1	0	0	0	0	1	0	0	1	1	0	0	1
457	15	8	2	6	3	5	1	1	6	16	7	34	1	0	0	0	0	1	0	0	0	0	0	2	0	1	0	0	0	0	0	2	0	0	0	0	1	0	0	0	0	2	1	2	2	0	0	0	0
458	15	8	3	4	6	8	9	5	19	15	24	73	1	1	0	2	1	1	0	0	2	2	1	2	0	1	2	0	1	0	0	1	1	1	0	0	1	0	1	0	0	0	0	1	0	0	0	0	0
459	17	3	2	1	6	0	3	2	8	6	10	33	2	0	0	1	1	0	0	1	1	0	1	2	0	0	0	0	0	0	0	2	0	0	0	0	0	0	0	0	0	0	0	0	2	0	1	0	0
460	17	12	7	12	8	7	9	5	19	31	24	83	1	1	0	2	0	1	0	0	2	1	2	0	2	1	1	0	2	1	0	2	0	0	0	0	0	0	1	0	0	1	0	1	0	0	1	1	2
461	14	0	0	1	0	4	2	2	3	1	5	14	1	0	0	0	0	0	0	0	1	0	0	0	0	0	0	0	0	0	1	1	0	0	0	0	0	0	0	0	0	0	0	0	0	0	0	0	0
462	16	9	4	4	5	3	3	5	6	17	11	43	1	0	0	2	2	2	2	0	0	2	0	1	0	0	0	0	0	1	0	1	0	0	1	1	1	0	0	0	1	1	2	1	1	1	1	1	1
463	15	1	2	2	1	0	3	0	0	5	0	9	1	1	0	0	1	2	0	0	1	0	0	1	0	0	0	0	0	0	0	0	0	0	0	0	0	0	0	0	0	0	0	0	1	0	0	0	0
464	15	2	2	4	2	1	1	2	1	8	3	17	2	1	0	0	0	1	0	0	0	0	0	1	0	0	0	0	0	0	0	0	0	0	0	0	0	0	1	0	0	1	0	0	1	0	0	0	0
465	15	3	3	0	7	1	9	2	10	6	12	37	1	0	0	1	1	1	0	0	2	1	1	2	0	0	0	0	0	1	0	0	1	0	0	1	0	1	0	2	0	0	0	1	1	0	0	0	1
466	15	9	3	8	4	1	3	2	8	20	10	42	1	0	0	1	1	1	0	0	1	0	0	1	1	0	1	0	0	0	0	1	0	0	0	0	2	0	0	0	0	2	0	2	2	0	0	0	2
467	15	2	1	3	2	3	2	0	3	6	3	18	2	0	0	0	1	0	0	0	1	1	0	2	0	0	0	2	0	0	0	0	0	0	0	0	0	0	0	0	0	0	0	0	2	0	0	0	0
468	16	3	2	3	6	2	7	2	2	8	4	30	2	1	0	0	1	1	0	0	1	0	1	1	1	1	1	1	0	0	0	1	0	0	0	0	0	2	0	0	0	1	0	0	1	0	0	0	1
469	14	5	7	6	8	9	16	6	15	18	21	77	1	2	0	2	2	0	0	1	2	2	2	2	2	2	2	0	0	2	2	2	2	0	2	2	0	0	0	2	2	1	0	0	0	0	0	0	1
470	15	3	1	2	5	3	9	2	11	6	13	40	1	1	0	1	1	0	0	0	1	0	2	1	0	1	0	0	1	0	0	1	1	0	2	0	1	0	0	1	0	1	0	0	1	0	0	0	1
471	15	5	4	3	8	5	4	4	16	12	20	56	1	0	0	1	0	0	0	1	0	1	1	1	1	1	0	1	1	1	0	1	1	1	1	0	0	0	0	0	0	0	0	0	2	0	0	0	1
472	16	10	4	6	5	3	7	1	5	20	6	49	2	0	0	0	1	1	0	0	0	0	1	1	1	1	1	2	0	1	2	1	2	0	1	1	2	0	0	0	0	1	1	1	1	1	0	1	1
473	16	11	6	8	5	10	12	9	21	25	30	93	2	1	0	1	1	1	0	0	1	2	1	1	0	0	1	1	1	2	0	2	0	2	2	2	2	0	2	2	1	2	1	1	1	0	0	0	0
474	16	4	1	3	3	3	3	3	3	8	6	26	2	0	0	1	0	1	0	0	1	0	2	1	0	0	0	0	1	0	0	0	0	0	0	0	1	0	1	0	0	1	0	0	2	0	0	0	0
475	15	7	1	0	4	1	4	3	5	8	8	27	2	1	0	1	1	1	0	0	1	1	0	1	1	1	1	0	0	0	0	1	1	1	1	0	2	2	2	0	0	2	0	2	2	0	0	0	0
476	16	10	12	2	5	16	13	5	12	24	17	83	1	1	0	1	1	0	0	0	2	2	0	1	1	1	1	1	0	2	2	2	2	0	0	0	2	0	0	0	0	2	0	0	0	0	0	0	0
477	17	0	0	0	0	0	0	0	0	0	0	2	2	0	0	0	0	0	0	0	0	0	0	0	0	0	0	0	0	0	0	0	0	0	0	0	1	0	0	0	0	0	0	0	0	0	0	0	0
478	16	2	4	2	3	6	2	2	8	8	10	38	1	0	0	0	0	2	0	1	0	0	0	1	0	0	0	1	1	2	0	1	0	0	0	0	0	0	0	0	0	2	0	0	0	0	0	0	0
479	16	5	4	3	10	2	10	1	6	12	7	43	1	2	0	1	2	1	0	0	1	0	1	2	1	1	0	0	0	1	0	1	0	0	1	0	0	1	1	0	0	0	0	1	2	0	0	0	1
480	16	1	0	0	0	0	2	1	0	1	1	4	1	0	0	0	0	0	0	0	0	0	0	0	0	0	0	0	0	0	0	0	0	0	0	0	0	0	0	0	0	0	0	0	0	0	0	0	0
541	11	2	2	5	5	4	4	1	8	9	9	39	1	1	0	1	1	0	0	0	0	0	0	2	0	0	0	1	1	0	0	2	0	0	0	0	0	0	0	0	0	0	0	0	1	0	0	0	1
542	13	2	0	0	3	0	1	1	5	2	6	13	1	0	0	0	0	0	0	0	0	0	1	2	0	0	0	0	0	0	0	2	0	0	0	0	0	0	0	0	0	0	0	1	1	0	0	0	0
543	11	3	1	6	3	1	2	2	1	10	3	23	1	1	0	0	0	0	0	0	0	0	1	1	0	0	1	0	0	0	0	1	0	0	0	0	0	0	0	0	0	1	0	0	1	0	0	0	0
544	15	7	2	6	1	1	5	3	6	15	9	32	2	0	0	0	2	0	0	0	1	0	0	0	0	0	1	0	1	0	0	1	1	0	1	0	0	0	2	0	0	0	0	2	2	0	0	0	1
545	12	12	5	5	8	8	3	6	4	22	10	60	2	0	0	0	1	0	2	0	0	1	0	2	0	1	1	1	1	0	1	0	0	0	0	0	2	1	0	0	1	1	2	1	2	0	1	0	1
546	12	7	2	9	5	2	3	2	11	18	13	43	2	0	0	1	0	0	0	0	1	0	0	2	0	0	1	0	0	0	0	2	2	0	2	0	0	0	1	0	0	2	0	1	2	0	0	0	1
547	14	0	0	0	0	0	0	0	0	0	0	0	2	0	0	0	0	0	0	0	0	0	0	0	0	0	0	0	0	0	0	0	0	0	0	0	0	0	0	0	0	0	0	0	0	0	0	0	0
548	12	6	1	7	0	4	3	0	1	14	1	22	2	0	0	1	0	0	0	0	0	0	0	0	0	0	0	0	0	0	0	0	0	0	0	0	0	0	0	0	0	0	0	0	0	1	0	1	0
549	11	0	0	0	0	0	0	0	0	0	0	0	2	0	0	0	0	0	0	0	0	0	0	0	0	0	0	0	0	0	0	0	0	0	0	0	0	0	0	0	0	0	0	0	0	0	0	0	0
550	13	1	0	0	2	0	0	2	0	1	2	7	1	0	0	0	0	0	0	0	0	0	0	0	0	0	0	0	0	0	0	0	0	0	0	0	0	0	0	0	0	0	0	0	1	0	0	0	0
551	13	1	0	0	2	0	0	2	0	1	2	5	1	0	0	0	0	0	0	0	0	0	0	0	0	0	0	0	0	0	0	0	0	0	0	0	0	0	0	0	0	0	1	0	0	0	0	0	0
552	12	0	0	0	0	0	1	0	0	0	0	1	1	0	0	0	0	0	0	0	0	0	1	0	0	0	0	0	0	0	0	0	0	0	0	0	0	0	0	0	0	0	0	0	0	0	0	0	0
553	14	3	2	5	2	2	6	4	12	10	16	40	1	0	0	2	0	1	0	0	1	0	1	0	0	0	0	0	0	0	0	1	2	0	2	0	0	0	0	0	0	0	0	0	2	0	0	0	0
554	11	2	0	1	3	1	3	1	4	3	5	15	1	0	0	1	1	0	0	0	0	0	1	2	0	0	0	0	0	0	0	2	0	0	0	0	0	0	0	0	0	0	0	1	1	0	0	0	0
555	14	4	1	1	4	2	3	2	2	6	4	22	1	0	0	0	0	1	0	0	0	0	2	1	0	0	0	0	1	0	0	0	0	0	0	0	0	2	0	0	0	0	2	0	2	0	0	0	1
556	15	6	1	0	3	7	9	4	7	7	11	41	2	1	0	0	1	1	0	0	2	1	2	1	0	0	0	0	0	0	0	1	0	0	1	1	0	0	2	0	0	1	0	1	2	1	0	0	1
557	13	7	3	3	6	2	2	4	10	13	14	38	2	0	0	0	0	1	0	0	0	0	0	2	0	1	2	0	1	0	0	1	0	0	0	0	0	0	0	2	0	0	0	0	1	2	1	0	0
558	12	1	1	0	1	0	0	1	5	2	6	11	2	0	0	0	0	1	0	0	0	0	0	0	0	0	1	0	1	0	0	0	0	0	0	0	0	0	0	1	0	0	0	0	0	0	0	0	0
559	15	5	4	0	3	1	1	4	1	9	5	28	2	0	0	0	0	2	0	0	0	0	1	0	0	0	0	0	0	0	0	1	0	0	0	0	0	0	1	1	0	1	0	2	1	0	2	0	0
560	12	1	0	3	0	0	3	0	2	4	2	9	2	0	0	0	2	0	0	0	0	0	1	0	0	0	1	0	0	0	0	0	0	0	0	0	0	0	0	0	0	0	0	0	0	0	0	0	0
561	11	0	0	1	0	0	0	0	1	1	1	2	2	0	0	0	0	0	0	0	0	0	0	0	0	0	0	0	0	0	0	0	0	0	0	1	0	0	0	0	0	0	0	0	0	0	0	0	0
562	12	4	3	7	5	1	5	2	1	14	3	30	1	0	0	0	2	2	0	0	0	1	1	1	0	1	0	0	0	0	0	0	1	0	0	0	0	0	0	0	0	0	0	1	1	0	1	0	0
563	14	0	0	0	1	0	2	0	1	0	1	4	1	0	0	1	1	0	0	0	1	0	0	1	0	0	0	0	0	0	0	0	0	0	0	0	0	0	0	0	0	0	0	0	0	0	0	0	0
564	13	0	0	0	2	0	0	2	0	0	2	4	1	0	0	0	0	0	0	0	0	0	0	0	0	0	0	0	0	0	0	0	0	0	0	0	0	0	0	0	0	0	0	0	0	0	0	0	0
565	14	5	4	6	8	3	11	2	18	15	20	66	1	2	0	2	1	2	0	0	2	1	2	2	0	0	0	0	0	0	0	1	2	0	1	1	2	1	1	0	0	1	0	0	1	1	0	0	2
566	14	1	4	0	9	2	8	4	5	5	9	37	1	1	0	1	1	1	0	1	1	0	1	2	0	0	0	0	0	0	0	0	0	0	1	1	0	1	1	0	1	0	0	0	0	0	1	1	0
567	14	5	2	14	1	4	6	4	3	21	7	41	1	0	0	0	0	2	0	0	1	0	0	0	0	0	0	0	0	0	0	2	0	0	0	0	0	0	0	0	0	0	0	0	2	0	0	0	1
568	15	6	3	2	3	2	2	2	12	11	14	36	2	0	0	0	0	1	0	0	0	0	1	1	0	0	1	1	1	0	0	1	2	0	0	0	0	2	0	0	0	0	0	0	2	0	0	0	0
569	15	4	1	7	4	2	2	1	2	12	3	23	2	0	0	0	0	1	0	0	1	0	0	2	0	0	0	0	0	0	0	2	0	0	0	0	0	0	0	0	0	0	0	0	2	0	0	0	1
570	12	5	2	2	3	0	3	4	6	9	10	28	2	0	0	1	0	2	0	0	1	0	0	2	0	1	0	0	0	0	0	2	0	0	0	0	0	1	2	0	0	1	0	2	1	0	0	0	0
571	13	3	1	0	1	0	1	1	1	4	2	8	2	1	0	1	0	0	0	0	0	0	0	0	0	0	0	0	0	0	0	0	0	0	0	0	0	0	0	0	0	0	0	2	1	0	0	0	0
572	12	4	2	5	6	3	2	4	5	11	9	34	2	0	0	1	0	0	0	0	0	0	0	0	0	0	0	0	0	0	0	0	0	0	1	0	0	0	2	1	1	1	0	0	0	0	0	1	1
573	15	0	0	0	0	0	0	0	0	0	0	0	2	0	0	0	0	0	0	0	0	0	0	0	0	0	0	0	0	0	0	0	0	0	0	0	0	0	0	0	0	0	0	0	0	0	0	0	0
574	14	0	0	0	0	0	0	0	1	0	1	1	1	0	0	1	0	0	0	0	0	0	0	0	0	0	0	0	0	0	0	0	0	0	0	0	0	0	0	0	0	0	0	0	0	0	0	0	0
575	17	1	0	7	5	6	4	0	6	8	6	34	1	0	0	0	0	0	1	1	1	0	2	1	0	0	0	0	1	0	0	0	0	0	1	0	0	0	0	0	0	0	0	0	0	0	0	0	1
576	17	3	5	0	2	0	3	6	2	8	8	21	1	0	0	0	0	0	0	0	0	0	0	0	0	0	0	0	0	0	0	0	0	0	0	0	0	0	0	0	0	0	1	1	1	0	0	0	0
577	16	6	1	4	5	0	2	2	6	11	8	29	1	0	0	0	0	0	0	0	0	0	1	2	0	0	1	0	0	0	0	2	0	0	1	0	0	0	0	0	0	0	0	2	2	0	0	0	0
578	15	5	7	5	3	1	7	5	9	17	14	45	1	0	0	1	1	2	0	1	1	0	0	1	0	1	0	0	0	0	0	1	2	0	2	1	1	0	1	0	0	0	0	1	2	0	0	0	0
579	15	4	4	4	2	0	0	2	0	12	2	16	1	0	0	0	0	1	0	0	0	0	0	0	0	0	0	0	0	0	0	0	0	0	0	0	0	0	0	0	0	0	0	0	2	0	0	0	0
580	16	1	1	0	3	0	5	2	6	2	8	28	2	0	0	0	0	0	0	0	2	0	0	2	0	0	0	0	0	0	0	0	0	0	0	0	0	0	2	0	0	0	0	0	1	0	0	0	0
581	15	3	4	1	2	0	2	3	4	8	7	19	2	0	0	0	0	2	0	0	0	0	0	2	0	0	0	0	0	0	0	2	0	0	0	0	0	0	0	0	0	0	0	0	2	0	0	0	0
582	14	2	1	4	1	2	0	1	4	7	5	18	2	0	0	0	0	1	0	0	0	0	0	0	0	0	0	0	0	0	0	0	0	0	0	0	0	0	0	0	0	0	0	0	2	0	0	0	0
583	14	0	0	0	0	0	0	0	2	0	2	2	1	0	0	0	0	0	0	0	0	0	0	0	0	0	0	0	0	0	0	0	0	0	0	0	0	0	0	0	0	0	0	0	0	0	0	0	0
584	13	0	1	0	0	0	1	0	0	1	0	2	1	0	0	0	0	1	0	0	0	0	0	0	0	0	0	0	0	0	0	0	0	0	0	0	0	0	0	0	0	0	0	0	0	0	0	0	0
585	16	5	7	7	5	2	2	4	1	19	5	40	1	0	0	0	1	1	2	1	0	0	1	2	0	0	0	0	0	0	1	1	0	0	0	0	0	0	2	0	0	1	0	0	1	0	1	0	1
586	13	1	0	0	0	2	1	0	0	1	0	5	2	0	0	0	0	0	0	0	0	0	0	0	0	0	0	0	0	0	0	0	0	0	0	0	0	0	0	0	0	0	0	0	0	0	0	0	0
587	15	8	6	4	6	1	6	4	10	18	14	56	2	0	0	1	2	0	0	0	2	1	0	1	0	0	0	0	0	0	0	1	0	0	0	0	2	2	1	0	2	1	2	2	2	0	0	0	0
588	17	0	0	0	0	0	0	0	1	0	1	1	2	0	0	1	0	0	0	0	0	0	0	0	0	0	0	0	0	0	0	0	0	0	0	0	0	0	0	0	0	0	0	0	0	0	0	0	0
589	15	5	4	3	4	0	4	3	2	12	5	26	1	0	0	0	0	2	0	0	1	0	0	0	0	0	0	0	0	0	0	2	0	0	0	0	0	1	0	0	0	0	0	2	2	0	0	0	1
590	16	6	2	6	4	2	2	3	2	14	5	27	1	0	0	0	0	2	0	0	0	0	0	2	0	0	0	0	0	0	0	2	0	0	0	0	0	0	0	0	0	0	0	2	2	0	0	0	2
591	14	2	1	2	2	0	0	2	2	5	4	11	1	0	0	0	0	1	0	0	0	0	0	1	0	0	0	0	0	0	0	2	0	0	0	0	0	0	0	0	0	0	0	0	2	0	0	0	0
592	17	9	7	5	2	2	8	4	20	21	24	62	2	2	0	1	2	2	0	0	0	1	0	2	0	1	2	0	1	1	0	2	0	0	1	0	2	0	2	0	0	2	0	0	2	0	0	0	0
593	15	5	1	6	2	0	0	4	3	12	7	23	2	0	0	0	0	0	0	0	0	0	0	2	0	0	0	0	0	0	0	1	0	0	0	0	0	0	0	0	0	0	0	0	2	0	0	0	0
594	17	5	1	0	1	1	1	2	2	6	4	15	2	0	0	0	0	1	0	0	0	0	0	0	0	0	1	0	0	0	0	1	0	0	0	0	0	0	0	0	0	1	0	1	2	0	0	0	0
595	15	8	8	8	9	9	12	15	6	24	21	82	1	2	2	1	2	1	2	1	1	2	1	2	2	1	2	0	0	1	0	0	0	0	1	1	1	1	1	1	1	1	0	0	2	0	0	0	1
596	15	0	0	0	0	1	2	1	1	0	2	7	1	0	0	0	0	0	0	0	0	1	1	0	0	0	0	0	0	1	0	0	0	0	0	0	0	0	0	0	0	0	0	0	0	0	0	0	0
597	17	0	0	0	0	0	0	0	0	0	0	0	1	0	0	0	0	0	0	0	0	0	0	0	0	0	0	0	0	0	0	0	0	0	0	0	0	0	0	0	0	0	0	0	0	0	0	0	0
598	16	1	4	5	7	3	2	2	0	10	2	29	2	0	0	0	0	2	2	0	1	0	0	0	0	0	0	0	0	0	0	0	0	0	0	0	1	2	1	1	0	0	0	0	0	0	0	0	1
599	17	4	0	0	2	0	0	2	0	4	2	8	2	0	0	0	0	0	0	0	0	0	0	0	0	0	0	0	0	0	0	0	0	0	0	0	0	0	0	0	0	0	0	2	2	0	0	0	0
600	16	0	0	0	0	0	0	0	0	0	0	1	2	0	0	0	0	0	0	0	0	0	0	0	0	0	0	0	0	0	0	0	0	0	0	0	1	0	0	0	0	0	0	0	0	0	0	0	0
661	14	2	1	0	2	0	1	2	2	3	4	11	1	0	0	1	0	1	0	0	0	0	1	0	1	0	0	0	0	0	0	0	0	0	0	0	0	0	0	0	0	0	0	0	1	0	0	0	0
662	13	3	3	1	2	0	2	1	3	7	4	17	1	0	0	0	0	1	0	1	0	0	1	0	1	0	0	0	0	0	0	1	0	0	0	0	0	0	0	0	0	0	0	1	1	0	0	0	0
663	13	4	3	3	1	3	5	0	12	10	12	34	1	0	0	1	0	1	0	0	1	0	2	0	0	0	0	0	0	0	0	0	0	0	1	1	0	0	0	0	0	0	0	0	1	0	0	0	0
664	12	4	3	0	3	1	12	0	10	7	10	35	2	2	0	0	1	1	0	1	1	0	2	0	1	1	0	0	0	1	0	0	1	1	0	0	0	0	0	0	0	1	0	0	0	0	0	0	1
665	14	2	0	1	4	0	1	0	6	3	6	14	1	0	0	0	0	0	0	0	0	0	0	2	0	0	0	0	0	0	0	2	0	0	0	0	0	0	0	0	0	0	0	1	1	0	0	0	0
666	12	5	2	0	1	2	4	2	11	7	13	30	2	0	0	0	0	0	0	0	1	1	0	0	0	0	1	0	0	1	0	0	2	2	0	1	0	0	1	0	0	0	0	1	1	0	0	1	0
667	11	0	1	1	2	1	1	2	0	2	2	8	2	0	0	0	0	0	0	0	0	0	0	0	0	0	0	0	0	0	0	0	0	0	0	0	0	0	0	0	0	0	0	0	0	0	0	0	0
668	12	0	1	1	2	0	3	5	6	2	11	19	2	0	0	2	0	0	0	0	1	0	1	0	0	0	0	0	1	0	0	0	0	0	1	0	0	0	2	0	0	0	0	0	0	0	0	0	0
669	12	5	2	0	9	1	7	7	17	7	24	59	2	2	0	0	2	0	0	0	0	0	0	2	1	2	0	0	2	1	1	2	0	0	2	2	1	2	2	2	2	1	0	0	2	0	0	0	0
670	12	1	0	0	2	0	0	2	1	1	3	6	1	0	0	1	0	0	0	0	0	0	0	0	0	0	0	0	0	0	0	0	0	0	0	0	0	0	0	0	0	0	1	0	0	0	0	0	0
671	11	0	2	0	2	0	0	0	1	2	1	5	1	0	0	1	0	0	0	0	0	0	0	0	0	0	0	0	0	0	0	0	0	0	0	0	0	0	0	0	0	0	0	0	0	0	0	0	0
672	12	0	0	1	3	1	1	1	2	1	3	9	1	0	0	1	0	0	0	0	0	0	1	1	1	0	0	0	0	0	0	0	0	0	1	0	0	0	0	0	0	0	0	0	0	0	0	0	0
673	14	2	0	1	0	2	0	1	6	3	7	12	1	0	0	0	0	0	0	0	0	0	0	0	0	0	0	0	0	0	2	2	0	0	0	0	0	0	0	0	0	0	0	0	2	0	0	0	0
674	14	2	1	1	1	1	6	2	6	4	8	22	1	1	0	0	1	0	0	1	1	0	1	0	0	1	0	0	0	0	0	0	0	0	1	0	0	0	0	0	0	0	0	1	0	0	0	0	0
675	14	3	1	3	6	0	1	2	8	7	10	25	1	0	0	0	0	0	0	0	0	0	1	2	0	0	0	0	0	0	0	2	0	0	2	0	0	0	0	2	0	0	0	0	2	0	1	0	0
676	14	4	3	6	3	2	3	3	8	13	11	37	2	0	0	0	0	0	0	0	0	0	0	2	0	0	0	0	0	0	1	2	2	0	1	0	2	0	0	1	0	0	0	1	1	0	0	0	0
677	14	1	0	3	2	0	0	0	3	4	3	9	2	0	0	0	0	0	0	0	0	0	0	2	0	0	0	0	0	0	0	2	0	0	1	0	0	0	0	0	0	0	0	0	1	0	0	0	0
678	14	5	3	2	3	0	6	2	4	10	6	26	2	0	0	0	1	2	0	1	1	0	0	2	0	0	1	0	0	0	0	2	0	0	0	0	0	0	1	0	0	0	0	1	1	0	0	0	1
679	14	2	0	1	2	2	0	2	1	3	3	10	2	0	0	1	0	0	0	0	0	0	0	0	0	0	0	0	0	0	0	0	0	0	0	0	0	0	0	0	0	0	0	0	2	0	0	0	0
680	13	0	0	0	0	0	2	0	2	0	2	4	2	0	0	1	0	0	0	0	0	0	0	0	0	0	0	0	0	1	0	0	0	0	1	0	0	0	0	0	0	0	0	0	0	0	0	0	0
681	14	1	1	3	2	0	0	2	1	5	3	10	2	0	0	1	0	0	0	0	0	0	0	0	0	0	0	0	0	0	0	0	0	0	0	0	0	0	0	0	0	0	0	0	0	0	0	0	0
682	16	1	0	2	0	0	1	0	3	3	3	7	1	0	0	1	0	0	0	0	0	0	1	0	0	0	0	0	0	0	0	0	0	0	0	0	0	0	0	0	0	0	0	0	0	0	0	0	0
683	13	5	5	6	0	0	1	0	2	16	2	21	1	0	0	1	1	0	0	0	0	0	0	0	0	0	0	0	0	0	0	1	0	0	0	0	2	0	0	0	0	1	0	1	1	0	0	0	0
684	14	3	0	0	2	0	0	0	6	3	6	11	1	0	0	0	0	0	0	0	0	0	0	2	0	0	0	0	0	0	0	2	0	0	1	0	0	0	0	0	0	0	0	0	2	0	0	0	0
685	15	3	2	5	2	4	2	2	2	10	4	26	1	0	1	0	1	1	0	0	0	0	0	0	1	1	0	1	0	0	0	1	0	0	0	0	0	0	0	0	0	1	0	0	1	0	0	0	0
686	15	5	4	11	6	5	5	2	9	20	11	49	1	0	0	1	0	0	0	0	0	0	1	1	1	1	0	0	0	1	0	1	1	0	1	1	0	1	0	0	0	1	0	0	2	0	1	0	1
687	14	10	5	7	9	9	11	3	13	22	16	77	1	0	0	2	1	0	0	2	2	1	1	1	0	2	0	1	1	0	0	2	0	1	1	1	2	1	1	1	1	0	0	1	2	2	1	1	1
688	15	2	3	3	4	1	2	4	5	8	9	29	2	1	0	0	0	1	0	0	1	1	0	1	0	0	0	0	0	0	0	2	0	0	1	0	0	0	2	0	0	0	0	0	2	0	1	0	0
689	13	4	6	5	4	6	3	1	6	15	7	41	2	0	0	1	1	1	0	1	0	0	0	0	1	1	0	0	0	0	1	0	0	0	0	0	0	0	0	0	0	0	0	0	0	0	0	0	1
690	16	5	4	1	3	1	1	2	4	10	6	23	2	0	0	0	0	0	0	0	0	0	0	2	0	0	0	0	0	0	0	2	1	0	0	0	0	0	1	0	0	0	0	1	1	0	0	0	0
691	17	0	0	0	3	0	1	2	0	0	2	6	2	0	0	0	0	0	0	0	0	0	0	0	0	0	0	0	0	0	0	0	0	0	0	0	0	0	0	0	0	0	0	0	0	0	0	0	0
692	15	2	0	0	4	0	3	2	7	2	9	18	2	1	0	0	1	0	0	0	1	0	0	2	0	0	0	0	1	0	0	1	0	0	1	0	0	0	1	2	0	0	0	0	1	0	0	0	0
693	15	0	0	2	0	0	0	0	0	2	0	2	1	0	0	0	0	0	0	0	0	0	0	0	0	0	0	0	0	0	0	0	0	0	0	0	0	0	0	0	0	0	0	0	0	0	0	0	0
694	14	0	0	1	2	0	0	2	0	1	2	5	1	0	0	0	0	0	0	0	0	0	0	0	0	0	0	0	0	0	0	0	0	0	0	0	0	0	0	0	0	0	0	0	0	0	0	0	0
695	16	2	0	0	2	0	0	2	2	2	4	8	1	0	0	1	0	0	0	0	0	0	0	0	0	0	0	0	0	0	0	0	0	0	0	0	0	0	0	0	0	0	0	0	2	0	0	0	0
696	13	2	0	0	2	0	0	3	2	2	5	9	1	0	0	0	0	0	0	0	0	0	0	0	0	0	0	0	0	0	0	0	0	0	0	0	0	0	0	0	0	0	0	0	2	0	0	0	0
697	16	6	6	2	1	3	7	6	15	14	21	51	1	0	0	0	1	1	0	0	0	0	2	1	0	0	0	0	0	0	0	2	2	0	1	0	1	0	0	0	0	0	0	0	2	0	0	0	0
698	17	5	3	2	1	1	3	3	5	10	8	26	1	0	0	1	0	1	0	1	0	0	1	0	0	0	0	0	0	1	0	1	0	0	0	0	0	0	0	0	0	0	0	1	1	0	1	0	0
699	14	7	3	3	2	2	5	2	5	13	7	33	1	0	0	1	0	0	0	1	0	0	0	1	0	1	0	0	0	1	0	1	0	0	0	0	1	0	1	0	0	1	0	1	2	0	1	0	0
700	15	4	0	7	1	0	1	0	1	11	1	14	2	0	0	0	1	0	0	0	0	0	0	0	1	0	1	0	0	0	0	1	0	0	0	0	0	0	0	0	0	1	0	0	1	0	0	0	0
701	16	2	3	2	0	2	4	1	7	7	8	26	2	0	0	1	0	1	0	1	0	0	0	0	0	1	0	0	0	0	0	0	0	0	0	0	0	0	0	0	0	0	0	0	0	0	0	1	0
702	15	0	3	1	5	2	5	2	4	4	6	22	2	1	0	0	1	2	0	0	1	0	0	0	0	1	0	0	1	0	0	0	0	0	1	0	0	1	0	2	1	0	0	0	0	0	0	0	1
703	15	0	0	2	0	0	0	0	0	2	0	4	2	0	0	0	0	0	0	0	0	0	0	0	0	0	0	0	0	0	0	0	0	0	0	0	1	0	0	0	0	0	0	0	0	0	0	0	0
704	15	0	0	0	0	0	0	0	0	0	0	0	2	0	0	0	0	0	0	0	0	0	0	0	0	0	0	0	0	0	0	0	0	0	0	0	0	0	0	0	0	0	0	0	0	0	0	0	0
705	14	4	0	2	4	0	0	2	3	6	5	16	2	0	0	1	0	0	0	0	0	0	0	2	0	0	0	0	0	0	0	2	0	0	0	0	0	0	0	0	0	0	0	1	2	0	0	0	0
706	16	4	0	5	2	0	0	0	2	9	2	13	1	0	0	0	0	0	0	0	0	0	0	2	0	0	0	0	0	0	0	2	0	0	0	0	0	0	0	0	0	0	0	2	2	0	0	0	0
707	15	1	2	1	4	0	3	2	1	4	3	16	2	1	0	0	0	2	0	0	1	0	0	2	0	1	1	0	1	0	0	0	0	0	0	0	1	0	0	0	0	0	0	0	0	0	0	0	0
708	15	0	0	0	2	0	0	2	5	0	7	9	1	0	0	1	0	0	0	0	0	0	0	0	0	0	0	0	0	0	0	0	0	0	0	0	0	0	0	0	0	0	0	0	0	0	0	0	0
709	16	9	5	11	5	2	7	0	8	25	8	51	2	1	0	1	2	2	0	0	1	1	1	2	1	0	1	1	0	0	0	1	0	0	1	0	1	1	0	0	0	0	0	1	2	0	0	0	0
710	16	8	2	1	2	1	4	2	3	11	5	27	2	0	0	0	2	0	0	0	0	0	1	0	0	0	1	1	0	1	0	0	0	0	0	0	1	0	0	0	0	1	0	1	2	0	0	0	0
711	16	4	0	3	3	0	3	1	4	7	5	23	2	2	0	0	0	0	0	0	0	0	1	2	0	0	0	0	0	0	0	2	0	0	0	0	1	0	0	0	0	0	0	2	2	0	0	0	0
712	16	3	1	2	2	2	0	0	3	6	3	13	1	0	0	0	0	1	0	0	0	0	0	2	0	0	0	0	0	0	1	2	1	0	0	0	0	0	0	0	0	0	0	0	2	0	0	0	0
713	17	2	5	0	4	0	0	0	2	7	2	18	1	0	0	0	0	2	0	0	0	0	0	0	0	0	0	0	0	0	0	2	0	0	0	0	0	1	0	0	0	0	0	0	2	0	0	0	0
714	15	2	2	6	0	1	1	0	9	10	9	28	1	0	0	0	0	2	0	0	0	0	0	0	0	0	0	0	0	0	0	2	0	0	1	0	1	0	0	0	0	0	0	0	2	0	0	0	0
715	15	0	0	0	0	0	0	0	0	0	0	0	1	0	0	0	0	0	0	0	0	0	0	0	0	0	0	0	0	0	0	0	0	0	0	0	0	0	0	0	0	0	0	0	0	0	0	0	0
716	17	0	0	0	0	0	0	0	0	0	0	0	1	0	0	0	0	0	0	0	0	0	0	0	0	0	0	0	0	0	0	0	0	0	0	0	0	0	0	0	0	0	0	0	0	0	0	0	0
717	15	0	0	0	0	0	0	0	1	0	1	1	1	0	0	1	0	0	0	0	0	0	0	0	0	0	0	0	0	0	0	0	0	0	0	0	0	0	0	0	0	0	0	0	0	0	0	0	0
718	16	0	1	3	1	2	0	0	3	4	3	15	2	0	0	0	0	0	0	0	0	0	0	1	0	0	0	0	0	0	0	0	0	0	0	0	0	0	0	0	0	0	0	0	0	0	0	0	0
719	16	4	0	2	1	1	0	1	1	6	2	13	2	0	0	0	0	0	0	0	0	0	0	1	0	0	0	0	0	0	0	0	0	0	0	0	0	0	0	0	0	1	0	1	0	0	0	0	0
720	16	0	0	0	0	0	0	0	0	0	0	0	2	0	0	0	0	0	0	0	0	0	0	0	0	0	0	0	0	0	0	0	0	0	0	0	0	0	0	0	0	0	0	0	0	0	0	0	0
774	12	2	4	2	12	4	14	6	14	8	20	64	1	2	0	2	2	0	2	2	2	0	2	2	2	2	0	0	0	0	0	0	2	0	2	2	0	2	2	2	0	0	0	0	2	0	0	0	0
781	14	11	0	0	3	0	6	2	9	11	11	34	1	2	0	1	0	0	0	0	0	0	0	0	0	2	0	0	0	0	0	0	0	0	2	0	0	0	0	0	0	0	2	0	2	0	0	0	1
782	11	20	12	14	16	16	18	18	30	46	48	164	2	2	0	2	2	0	0	2	2	2	2	2	0	2	2	2	2	0	0	2	2	0	2	2	2	2	2	2	2	2	0	2	0	2	2	2	2
783	11	1	0	9	2	0	5	2	10	10	12	29	2	0	0	1	2	0	0	0	0	0	0	2	0	0	0	0	2	0	0	0	0	0	1	0	0	0	0	0	0	0	0	0	0	0	0	0	0
784	12	4	4	3	3	3	10	5	13	11	18	49	1	2	0	0	2	0	0	0	0	0	1	2	0	2	0	0	0	0	0	0	1	0	1	2	0	0	0	1	0	0	0	0	0	0	0	0	0
785	15	2	4	2	9	2	10	2	2	8	4	35	1	0	0	0	2	0	0	0	2	2	0	2	0	2	0	2	0	0	0	2	0	0	0	0	0	0	0	0	0	0	0	0	2	0	2	0	1
786	12	0	0	2	0	0	4	0	3	2	3	11	2	0	0	0	2	0	0	0	0	0	0	0	0	0	0	0	0	0	0	0	0	0	2	0	0	0	0	0	0	0	0	0	0	0	0	0	0
787	12	2	0	0	0	1	4	1	4	2	5	14	1	0	0	1	0	0	0	0	0	1	1	0	0	1	1	0	0	0	0	0	0	0	0	0	0	0	0	0	0	0	0	0	1	0	0	0	0
788	12	7	4	12	7	2	2	1	1	23	2	41	2	0	0	0	0	1	0	0	1	1	1	1	1	0	1	0	0	0	0	0	0	0	0	0	1	0	1	0	0	0	0	0	2	1	2	0	2
789	15	14	6	11	14	6	9	7	28	31	35	105	2	1	0	2	1	0	0	1	1	0	0	2	1	2	1	0	2	1	0	2	2	2	2	1	1	2	1	2	0	2	0	2	2	0	1	1	2
790	15	5	5	8	4	4	10	4	10	18	14	58	2	1	0	1	2	1	0	0	1	0	0	0	1	2	1	1	0	0	0	0	0	0	1	0	0	1	1	0	0	1	0	0	0	0	0	1	0
791	12	0	1	0	1	0	2	0	0	1	0	4	1	0	0	0	2	0	0	0	0	0	0	1	0	0	0	0	0	0	0	0	0	0	0	0	0	0	0	0	0	0	0	0	0	0	0	0	0
792	11	8	0	1	6	2	7	2	4	9	6	36	1	2	0	1	0	0	0	1	1	1	2	1	1	0	0	0	0	1	0	1	1	0	0	0	2	0	0	0	0	2	0	2	2	0	0	0	1
793	12	2	1	0	3	0	3	4	4	3	8	18	1	0	0	1	1	0	0	1	1	0	1	2	0	0	0	0	0	0	0	0	0	0	2	0	0	0	1	0	0	0	0	0	2	0	0	0	0
794	14	10	9	2	12	8	16	10	18	21	28	97	1	2	0	0	2	0	0	2	2	2	2	0	2	2	0	2	0	0	0	0	0	0	0	0	2	2	0	0	0	0	2	0	2	0	0	0	0
795	12	2	0	4	2	1	3	3	2	6	5	19	2	0	0	0	2	0	0	0	0	0	0	2	0	0	0	0	0	0	0	1	0	0	0	0	0	0	0	0	0	0	0	0	2	0	0	0	0
796	15	3	0	1	5	0	3	0	5	4	5	18	2	0	0	0	2	0	0	0	0	0	0	2	0	0	0	0	0	0	0	2	0	0	0	0	1	0	0	0	0	0	1	0	2	0	0	0	1
797	13	6	6	2	4	0	4	4	6	14	10	32	1	0	0	0	0	0	0	0	0	0	0	0	0	2	0	0	0	0	0	2	0	0	1	0	0	1	0	0	0	0	0	0	2	0	0	0	1
798	12	2	0	7	2	0	7	0	3	9	3	21	2	2	0	0	2	0	0	0	0	0	0	2	0	2	0	0	1	0	0	0	0	0	0	0	0	0	0	0	0	0	0	0	2	0	0	0	0
799	14	2	2	0	3	3	1	1	3	4	4	18	1	0	0	0	0	1	0	0	0	1	0	1	1	0	0	0	0	1	0	0	0	0	0	0	0	0	0	0	0	0	0	1	1	0	0	0	0
800	14	3	2	1	6	3	1	0	3	6	3	21	1	0	0	0	0	0	0	0	0	2	0	2	0	0	0	2	0	0	0	0	0	0	0	0	0	0	0	0	0	0	0	0	0	0	0	0	0
801	14	5	5	9	5	4	2	3	2	19	5	38	2	0	0	0	0	1	0	0	0	2	0	0	2	0	1	0	0	2	0	0	0	0	0	0	1	0	2	0	0	0	0	0	1	0	0	0	2
802	18	3	2	6	1	0	3	2	2	11	4	21	2	0	0	0	0	1	0	0	0	0	0	0	0	0	0	0	0	1	0	1	0	0	0	0	0	0	0	0	0	0	1	1	1	0	0	0	0
803	15	5	0	7	2	1	3	3	4	12	7	30	2	0	0	0	0	0	0	0	0	0	0	0	0	0	0	0	0	0	0	0	0	0	1	0	0	0	0	0	0	2	0	0	2	0	0	0	0
804	15	1	1	0	0	0	3	1	7	2	8	16	1	0	0	1	0	0	0	1	0	0	1	0	0	0	0	0	0	1	0	0	0	0	1	0	0	0	1	0	0	0	0	0	1	0	0	0	0
805	14	2	0	3	1	0	4	3	5	5	8	19	2	1	0	0	2	0	0	1	0	0	1	0	0	0	0	0	0	0	0	0	0	1	0	0	0	0	0	0	0	0	0	0	2	0	0	0	0
806	14	2	2	2	6	2	8	14	10	6	24	50	1	0	2	0	2	0	0	0	2	2	0	0	0	0	0	2	0	0	0	0	0	0	2	0	0	2	2	2	2	0	0	0	2	0	0	0	0
807	12	2	0	4	3	2	3	1	2	6	3	18	1	0	0	0	2	0	0	0	0	0	0	0	0	0	0	0	0	0	0	0	0	0	0	0	0	0	1	0	0	0	0	0	2	0	0	0	0
808	15	3	0	3	5	0	2	1	7	6	8	24	2	0	0	0	0	0	0	2	0	0	1	2	1	0	1	0	1	0	0	0	0	0	1	0	0	0	0	0	0	0	2	0	0	0	0	0	0
809	17	3	3	4	3	0	4	2	0	10	2	19	2	0	0	0	2	0	0	0	0	0	0	2	0	1	0	0	0	0	0	0	0	0	0	0	0	0	0	0	0	0	0	0	2	0	0	0	0
810	14	4	2	7	6	0	4	2	4	13	6	33	1	0	0	0	2	0	0	0	0	0	0	2	0	0	2	0	1	0	0	0	0	0	0	0	0	0	0	0	0	0	0	0	2	0	0	0	1
811	14	4	0	0	4	2	6	4	2	4	6	24	2	0	0	0	2	0	0	0	2	2	0	0	0	0	0	2	0	0	0	0	0	0	0	0	0	2	2	0	2	0	0	2	2	0	0	0	0
812	17	10	2	3	3	4	1	1	2	15	3	31	2	0	0	0	1	2	2	0	0	2	0	0	2	0	2	2	0	0	0	1	0	0	0	0	0	0	0	0	0	2	0	2	2	0	0	2	0
813	16	14	10	12	15	10	10	10	30	36	40	125	1	0	0	0	0	0	0	0	0	0	2	2	0	2	0	1	2	2	2	2	2	2	2	0	2	2	2	2	2	2	0	2	2	2	2	2	1
814	13	0	0	1	0	0	0	0	0	1	0	1	1	0	0	0	0	0	0	0	0	0	0	0	0	0	0	0	0	0	0	0	0	0	0	0	0	0	0	0	0	0	0	0	0	0	0	0	0
815	16	7	6	5	4	1	8	2	21	18	23	66	2	2	0	1	2	1	0	0	1	1	0	0	0	1	1	0	1	0	0	0	0	0	1	1	0	0	0	1	2	1	0	0	2	1	2	0	1
816	14	5	8	3	4	2	8	1	5	16	6	37	1	0	0	0	1	1	0	0	2	0	1	1	0	1	0	0	0	1	0	0	1	0	1	0	1	0	0	1	1	1	0	1	0	0	0	0	0
817	14	2	0	4	6	1	4	2	9	6	11	32	1	0	0	0	2	0	0	0	0	0	0	0	0	0	0	0	2	0	0	0	0	0	2	0	0	0	0	2	0	0	0	0	2	0	0	0	2
818	15	2	3	1	0	2	3	0	0	6	0	13	2	0	0	0	2	0	0	0	0	0	0	0	0	0	0	1	0	0	0	0	0	0	0	0	0	0	0	0	0	0	0	0	2	0	0	0	0
819	14	2	2	4	9	1	8	2	16	8	18	46	1	2	0	2	0	2	0	0	2	0	2	2	0	0	0	0	2	0	0	0	2	0	2	0	2	0	0	2	0	0	0	0	2	0	1	0	0
820	14	13	4	8	16	10	10	12	13	25	25	97	2	0	0	0	2	0	0	0	0	0	2	2	2	2	0	1	0	0	0	1	0	0	2	2	1	2	2	2	2	0	0	2	2	0	0	0	2
821	15	2	0	0	0	0	2	0	1	2	1	5	2	0	0	0	2	0	0	0	0	0	0	0	0	0	0	0	0	0	0	0	0	0	0	0	0	0	0	0	0	0	0	0	2	0	0	0	0
822	15	4	3	5	2	0	2	0	11	12	11	28	1	0	0	0	0	2	0	1	0	0	1	0	1	0	0	0	1	0	0	0	0	0	1	0	0	0	0	0	0	0	0	0	2	0	0	0	0
823	15	3	0	6	1	1	7	1	1	9	2	23	2	2	0	0	2	0	0	2	2	0	1	0	0	0	1	0	0	0	0	0	0	0	0	0	0	0	0	0	0	0	0	0	1	0	0	0	0
824	15	5	4	1	4	5	1	0	10	10	10	31	2	0	0	0	0	1	0	0	0	2	0	2	0	0	0	0	0	0	0	0	0	0	0	0	0	0	0	0	0	0	0	0	2	0	0	0	0
825	15	3	0	3	2	0	0	1	2	6	3	12	1	0	0	0	0	0	0	0	0	0	0	1	0	0	0	0	0	0	0	1	0	0	0	0	0	0	0	0	0	1	0	0	2	0	0	0	0
826	17	2	1	1	3	2	2	0	5	4	5	17	1	0	0	0	0	1	0	0	1	1	1	1	1	0	0	0	0	0	0	2	0	0	0	0	0	0	0	0	0	1	0	0	0	0	0	0	1
827	15	0	3	0	0	0	1	0	0	3	0	4	2	0	0	0	0	0	0	0	0	0	0	0	0	0	0	0	0	0	0	0	0	0	0	0	0	0	0	0	0	0	0	0	0	0	0	0	0
828	16	0	0	0	0	0	1	0	0	0	0	1	1	0	0	0	0	0	0	0	0	0	0	0	0	0	0	0	0	0	0	0	0	0	0	0	0	0	0	0	0	0	0	0	0	0	0	0	0
829	15	7	4	9	5	0	13	4	21	20	25	68	2	2	0	1	2	0	0	2	2	0	2	0	1	2	1	0	2	0	0	1	0	0	2	0	1	0	0	0	0	0	0	0	2	0	1	0	0
830	15	2	0	0	6	0	2	2	1	2	3	13	2	0	0	0	2	0	0	0	0	0	0	2	0	0	0	0	0	0	0	0	0	0	0	0	0	1	0	0	0	0	0	0	2	0	0	0	0
831	14	3	4	4	12	0	5	1	4	11	5	34	2	0	0	0	1	0	0	0	2	0	0	2	0	0	0	0	0	0	0	0	0	0	0	0	0	2	0	2	0	0	0	0	2	0	2	0	0
832	14	6	7	5	5	8	8	5	18	18	23	72	1	0	0	0	2	0	0	2	0	0	2	2	0	0	0	0	0	0	0	2	0	0	2	2	0	0	0	2	0	0	0	0	2	0	0	0	0
833	15	2	1	3	1	0	3	3	4	6	7	17	1	0	0	0	2	0	0	0	0	0	0	1	0	0	0	0	1	0	0	0	0	0	1	0	0	0	0	0	0	0	0	0	2	0	0	0	0
834	16	2	0	0	4	2	0	4	2	2	6	16	1	0	0	0	0	0	0	0	0	0	0	2	0	0	0	2	0	0	0	2	0	0	0	0	0	0	2	0	0	0	0	0	2	0	0	0	0
835	16	4	0	2	2	0	4	2	1	6	3	23	1	0	0	0	1	0	0	0	1	0	0	0	0	0	0	0	0	0	0	0	0	0	0	0	0	0	0	0	0	0	0	1	2	0	0	0	0
836	15	5	2	0	4	1	4	2	4	7	6	26	1	0	0	1	1	2	1	1	1	0	1	1	2	1	1	1	0	0	0	1	0	0	0	1	1	0	1	0	1	1	0	1	0	1	1	0	0
837	15	5	0	2	5	2	4	1	3	7	4	25	2	0	0	0	2	0	0	0	0	0	0	0	0	0	0	0	0	0	0	0	0	0	0	0	0	0	0	0	0	1	0	0	1	0	2	0	0
838	16	2	2	0	2	0	2	0	1	4	1	10	2	0	0	0	2	0	0	0	0	0	0	0	0	0	0	0	0	0	0	0	0	0	0	0	0	0	0	0	0	0	0	0	2	0	2	0	0
839	16	2	4	2	4	0	3	3	1	8	4	20	2	1	1	0	0	0	0	0	0	0	0	0	1	0	0	1	0	0	0	1	0	0	0	0	0	1	0	0	1	0	0	0	0	0	0	0	1
840	16	8	7	11	7	2	9	3	9	26	12	62	1	0	0	2	1	1	2	1	1	1	1	1	1	1	0	0	1	0	0	1	1	1	0	1	0	0	1	0	0	1	0	1	2	0	2	0	0
901	15	1	2	0	1	2	4	5	7	3	12	24	1	0	0	0	0	0	0	0	2	0	1	1	0	0	0	0	1	0	0	1	0	0	1	1	0	0	0	0	0	1	0	0	0	0	0	0	0
902	12	3	2	7	4	2	0	1	5	12	6	27	1	0	0	0	0	1	0	0	0	0	0	1	0	0	0	0	0	0	0	0	0	0	1	0	0	0	0	0	0	0	0	1	1	0	0	0	0
903	13	2	5	2	1	1	4	2	2	9	4	27	2	0	0	0	1	1	0	0	0	0	0	0	0	1	0	2	0	0	0	2	0	0	0	0	1	0	0	0	2	0	0	0	2	0	0	0	1
904	12	4	5	3	2	2	1	2	6	12	8	27	2	0	0	1	1	0	0	0	0	1	0	2	0	0	0	0	0	0	0	0	0	0	0	0	0	0	1	0	0	0	0	0	0	2	0	0	0
905	11	5	0	1	1	1	5	0	4	6	4	18	1	0	0	1	0	0	0	0	1	0	1	1	0	0	0	0	0	0	0	1	0	0	0	0	0	0	0	0	0	1	0	1	1	0	0	0	0
906	11	9	2	11	2	5	5	1	12	22	13	53	1	0	0	1	0	0	0	0	1	2	0	0	1	1	1	1	1	1	0	0	0	0	0	0	1	0	1	1	0	2	0	0	0	0	0	0	0
907	13	2	1	0	3	3	6	4	8	3	12	33	1	1	0	1	0	0	0	0	1	0	1	0	1	1	0	0	1	0	0	0	0	0	1	0	1	0	1	0	0	1	0	0	0	0	0	0	0
908	13	4	4	4	2	0	4	0	5	12	5	26	2	0	0	1	1	0	0	0	1	0	0	0	0	0	0	0	0	0	0	1	0	0	1	0	1	0	0	1	0	0	0	1	1	0	0	0	1
909	13	1	0	1	1	0	3	3	5	2	8	18	1	0	0	1	0	0	0	1	1	0	1	0	0	0	0	0	0	0	0	1	0	0	0	0	1	0	1	0	0	0	0	0	0	0	0	0	0
910	11	2	1	0	3	5	3	4	6	3	10	27	2	1	0	1	0	0	0	0	1	0	0	0	0	0	0	0	0	0	0	0	1	0	1	0	1	0	1	0	0	0	0	0	1	1	1	0	0
911	12	3	0	1	0	0	3	2	3	4	5	12	2	0	0	1	1	0	0	0	1	0	1	0	0	0	0	0	0	0	0	1	0	0	0	0	0	0	1	0	0	1	0	1	1	0	0	0	0
912	14	4	3	0	5	0	5	7	12	7	19	39	2	0	0	1	0	0	0	0	1	0	1	0	0	0	0	0	0	0	0	0	0	0	1	1	0	1	1	1	0	0	1	1	1	0	0	0	0
913	13	3	1	0	1	0	3	1	3	4	4	14	2	0	0	0	0	0	0	0	0	0	0	0	0	0	0	0	0	0	0	0	0	0	0	1	1	0	0	0	0	0	0	0	0	0	0	0	0
914	14	3	4	6	6	1	5	2	6	13	8	37	1	0	0	1	1	1	0	1	1	1	0	1	0	1	0	0	0	0	0	0	0	0	1	0	1	0	1	1	1	1	0	0	0	0	1	0	0
915	13	10	4	3	3	1	6	1	5	17	6	38	2	0	0	1	0	0	0	0	1	1	1	0	0	1	2	0	0	0	0	1	0	0	1	0	1	0	0	1	0	1	0	1	1	0	0	0	1
916	13	5	1	4	1	2	7	0	7	10	7	34	1	0	0	2	1	0	0	0	1	0	2	0	0	0	0	2	0	0	0	0	1	0	1	0	1	0	0	0	0	1	0	0	2	0	0	0	0
917	13	1	2	1	0	4	2	2	6	4	8	24	1	0	0	1	0	1	0	1	0	1	0	0	0	0	0	0	1	0	0	0	1	0	0	0	0	0	0	0	0	1	0	0	0	0	0	0	0
919	13	5	2	1	4	2	2	2	4	8	6	28	1	0	0	0	0	1	0	0	0	2	0	0	2	0	0	2	0	0	0	0	0	0	0	0	0	0	0	0	0	2	0	0	2	0	0	0	0
920	14	3	1	3	4	1	1	0	4	7	4	17	2	1	0	1	0	1	0	0	0	0	0	2	0	0	0	0	1	0	0	0	0	0	0	0	0	0	0	0	0	2	0	0	0	0	0	0	0
921	15	6	7	4	6	6	14	4	7	17	11	57	1	2	0	0	0	0	0	0	2	2	2	0	0	2	0	0	0	0	0	2	0	0	0	0	2	0	0	0	2	0	0	2	0	0	0	2	2
922	15	1	0	0	1	0	5	0	16	1	16	25	2	1	0	2	0	0	0	0	1	0	1	0	0	0	0	0	0	0	0	0	0	0	1	1	0	0	0	0	0	0	0	1	0	0	0	0	0
923	13	4	4	2	2	1	0	0	1	10	1	14	2	0	0	0	0	2	0	0	0	0	0	0	0	0	1	0	0	0	0	0	0	0	0	0	0	0	0	0	0	0	0	0	0	0	0	0	0
924	15	7	9	3	4	3	1	2	3	19	5	37	1	0	0	0	0	1	1	0	0	0	1	0	0	0	0	0	0	0	0	2	0	0	0	0	0	0	0	0	0	2	0	1	2	0	2	0	0
925	17	1	3	0	1	1	6	4	3	4	7	20	1	0	0	0	1	1	0	1	1	1	0	0	0	0	0	0	0	0	0	0	0	0	2	1	0	0	1	0	1	1	0	0	0	0	0	0	0
926	14	1	1	3	2	1	2	0	5	5	5	17	2	0	0	0	1	1	0	0	0	0	0	1	0	0	0	0	0	0	0	0	0	0	0	0	0	0	0	0	0	0	0	0	0	0	0	0	0
927	15	3	0	5	0	0	0	0	2	8	2	12	1	0	0	0	0	0	0	0	0	0	0	0	0	0	1	0	2	0	0	0	0	0	0	0	1	0	0	0	0	1	0	0	0	0	0	0	0
928	14	3	5	2	0	2	3	1	6	10	7	23	1	0	0	1	0	1	0	0	1	0	0	0	0	0	1	0	0	0	0	1	1	0	1	1	0	0	0	0	0	0	0	1	0	0	0	0	0
929	14	0	0	4	0	0	1	0	0	4	0	5	2	0	0	0	0	0	0	0	1	0	0	0	0	0	0	0	0	0	0	0	0	0	0	0	0	0	0	0	0	0	0	0	0	0	0	0	0
930	14	8	4	6	2	2	5	3	12	18	15	46	2	0	0	1	0	0	0	0	2	0	0	1	0	1	2	0	0	0	0	1	0	0	1	0	2	0	1	1	1	2	0	0	0	0	0	0	0
931	15	2	3	5	2	3	2	1	2	10	3	23	1	1	0	0	0	1	0	0	0	0	0	0	0	1	0	0	0	0	1	0	0	0	0	0	0	0	0	0	0	0	0	0	0	0	0	0	0
932	14	4	1	2	2	1	7	0	5	7	5	28	2	0	0	0	0	1	2	0	2	1	0	0	0	2	0	0	0	0	0	2	0	0	0	0	0	0	0	0	0	0	0	2	1	0	1	0	0
933	14	6	4	1	3	2	3	1	3	11	4	28	1	0	0	0	1	2	0	0	1	1	1	2	0	0	0	1	0	0	0	2	0	0	0	0	1	0	0	0	0	1	0	2	2	0	0	0	0
934	15	4	6	11	5	9	9	4	6	21	10	61	2	1	0	0	1	2	0	0	2	2	0	1	1	2	1	2	0	0	0	0	0	0	1	1	2	0	1	0	1	1	0	0	2	0	2	0	0
935	15	6	3	0	5	1	4	1	6	9	7	31	2	0	0	0	0	0	0	0	2	1	0	1	0	1	1	0	1	0	0	1	0	0	0	0	1	0	0	0	0	0	0	1	1	1	1	0	1
936	15	3	4	1	1	5	2	0	2	8	2	22	1	0	0	0	0	2	0	0	2	0	0	0	1	0	0	0	0	0	0	2	0	0	0	0	0	0	0	0	0	0	0	0	0	0	0	0	0
937	14	0	0	1	3	1	3	0	0	1	0	9	1	0	0	0	0	0	0	0	0	0	1	0	0	0	0	0	0	0	0	0	0	0	0	0	0	1	0	0	0	0	0	0	0	0	0	0	1
938	17	0	0	1	2	0	0	1	2	1	3	8	2	0	0	0	0	0	0	0	0	0	0	0	0	0	0	0	0	0	0	0	0	0	0	0	0	0	0	0	0	0	0	0	0	0	0	0	1
939	15	5	0	4	0	1	1	1	2	9	3	19	1	0	0	0	0	0	0	0	0	0	0	0	0	1	0	0	0	0	0	0	0	0	0	0	0	0	0	0	0	0	0	0	1	1	0	0	0
940	15	4	3	3	6	1	2	1	3	10	4	23	1	0	0	1	0	1	0	0	0	1	0	1	1	1	0	0	0	1	0	1	0	0	0	0	0	1	0	0	0	1	0	0	2	0	1	0	1
941	15	6	3	4	2	1	6	1	2	13	3	27	2	0	0	0	1	1	0	0	1	0	0	1	0	0	0	0	0	1	0	1	0	0	0	0	1	0	1	0	0	1	0	0	1	0	0	0	0
942	16	1	2	9	6	2	6	2	9	12	11	45	2	0	0	1	1	0	0	1	1	0	0	1	0	1	0	1	1	0	0	0	0	0	1	0	1	0	0	0	0	0	0	0	0	0	1	0	0
943	18	8	6	5	1	3	7	0	5	19	5	40	1	0	0	0	0	0	0	0	2	0	0	0	1	1	0	2	0	0	0	1	0	0	0	0	0	0	0	0	0	1	0	0	2	0	0	0	0
944	16	11	4	5	5	8	11	1	4	20	5	53	2	0	0	0	0	0	0	0	2	2	0	0	0	1	2	0	0	2	0	2	0	0	0	0	0	0	0	0	0	2	0	0	2	0	2	0	0
945	16	2	8	0	4	2	1	1	7	10	8	28	1	0	0	0	0	1	0	0	0	2	0	0	0	0	0	2	0	1	0	0	0	0	0	0	0	0	0	0	0	0	0	0	0	0	0	0	0
946	15	0	0	2	8	4	12	8	8	2	16	46	1	2	0	0	2	0	0	0	2	0	2	2	0	0	0	0	0	0	0	0	2	2	2	1	1	0	2	0	1	0	0	0	0	0	1	0	1
947	16	2	0	0	2	0	0	1	0	2	1	5	2	0	0	0	0	0	0	0	0	0	0	0	0	0	0	0	0	0	0	0	0	0	0	0	0	0	0	0	0	2	0	0	0	0	0	0	0
948	16	3	3	5	6	0	1	0	1	11	1	21	2	0	0	0	0	2	0	0	0	0	0	1	0	0	0	2	0	0	0	0	0	0	0	0	0	0	0	0	0	0	0	0	2	0	0	0	1
949	16	8	5	1	5	1	7	6	14	14	20	56	2	0	0	0	1	1	1	2	0	1	1	1	0	1	1	0	0	0	0	0	0	0	2	0	0	0	1	1	1	2	0	1	1	0	0	0	0
950	17	5	5	1	1	1	8	1	6	11	7	32	1	0	0	0	1	0	0	0	2	1	0	1	0	1	0	1	0	0	0	0	0	0	1	1	0	0	1	0	0	0	0	0	0	1	0	1	0
951	16	0	0	6	0	0	2	0	2	6	2	11	2	0	0	0	0	0	0	0	0	0	0	0	0	0	0	0	0	0	0	0	0	0	0	0	0	0	0	0	0	0	0	0	0	0	0	0	0
952	16	1	6	6	5	4	6	2	4	13	6	41	1	0	0	0	1	1	0	1	1	0	0	1	1	2	0	0	0	1	0	1	0	0	0	0	0	0	1	0	0	0	0	0	0	0	0	0	1
953	16	9	2	8	3	3	7	1	5	19	6	41	1	0	0	0	1	0	0	0	1	1	0	0	0	1	0	1	0	1	0	2	0	0	0	0	1	0	0	0	0	1	0	1	2	0	1	0	0
954	15	8	7	6	11	5	6	3	15	21	18	69	2	0	0	1	2	1	0	0	0	0	0	2	1	2	0	2	1	0	0	0	0	0	2	0	1	0	1	2	1	2	0	0	0	0	1	0	2
955	16	4	1	0	4	4	3	0	3	5	3	23	2	0	0	0	1	1	0	0	0	1	0	2	0	1	0	0	0	0	0	0	0	0	0	0	1	0	0	0	0	1	0	0	2	0	0	0	1
956	18	4	3	9	2	0	2	0	2	16	2	24	1	1	0	0	0	0	0	0	0	0	0	0	0	0	0	0	0	1	0	0	0	0	0	0	2	0	0	0	0	0	0	0	0	0	0	1	0
958	17	3	3	10	0	0	0	0	1	16	1	23	2	0	0	0	0	1	0	0	0	0	0	0	0	0	0	0	0	0	0	0	0	0	0	0	0	0	0	0	0	0	0	0	0	0	0	0	0
959	17	0	0	0	0	0	0	0	0	0	0	0	2	0	0	0	0	0	0	0	0	0	0	0	0	0	0	0	0	0	0	0	0	0	0	0	0	0	0	0	0	0	0	0	0	0	0	0	0
960	15	0	0	0	1	1	0	0	1	0	1	3	1	0	0	0	0	0	0	0	0	0	0	0	0	0	0	0	0	0	0	0	0	0	0	0	0	0	0	0	0	0	0	0	0	0	1	0	0
1021	14	4	2	9	2	3	2	3	6	15	9	36	2	0	1	0	0	0	0	0	0	0	0	0	0	1	0	1	1	1	0	0	0	0	1	0	1	1	1	0	0	1	0	0	0	0	0	1	0
1022	11	4	1	0	2	0	3	3	2	5	5	16	2	0	0	0	1	0	0	0	1	0	1	0	0	0	0	0	1	0	0	1	0	0	0	0	0	0	1	0	0	1	0	1	1	0	0	0	0
1023	13	4	3	8	3	3	4	2	4	15	6	36	2	1	0	0	0	0	0	1	0	0	1	1	1	0	0	1	0	1	0	0	0	0	1	0	0	0	1	0	0	0	0	0	1	0	0	0	1
1024	13	0	2	2	1	1	0	0	2	4	2	12	1	0	0	0	0	0	0	0	0	0	0	0	0	0	0	0	0	0	0	0	0	0	0	0	0	0	0	0	0	0	0	0	0	0	0	0	0
1025	13	5	3	2	2	1	2	1	4	10	5	21	1	1	0	0	0	0	0	0	0	0	1	1	0	0	0	0	0	0	0	0	0	0	0	0	0	0	1	1	0	1	0	1	1	0	0	1	0
1026	11	6	3	9	3	1	8	1	2	18	3	38	1	1	0	0	1	0	1	0	1	0	1	1	0	1	0	1	0	0	0	0	0	0	1	0	1	0	0	0	0	1	0	1	1	0	1	0	1
1027	13	0	1	1	2	0	0	0	4	2	4	12	2	0	0	0	0	0	0	0	0	0	0	0	0	0	0	1	0	0	0	0	0	0	0	1	0	0	0	0	0	0	0	0	0	0	0	0	1
1028	12	1	1	0	1	0	2	0	3	2	3	10	2	0	0	0	1	1	0	1	1	0	0	0	0	0	0	0	0	0	0	0	0	0	0	0	0	0	0	1	0	0	0	0	1	0	0	0	0
1029	12	0	1	0	0	0	0	0	6	1	6	8	2	0	0	1	0	0	0	0	0	0	0	0	0	0	0	0	0	0	0	0	0	0	0	0	0	0	0	0	0	0	0	0	0	0	0	0	0
1030	11	1	1	2	0	2	2	2	2	4	4	14	1	0	0	0	0	0	0	0	0	0	0	0	0	0	0	0	0	0	0	0	0	0	0	0	0	0	0	0	0	0	0	0	0	0	0	0	0
1031	14	2	2	1	1	1	1	1	2	5	3	13	1	0	0	0	0	1	0	0	1	0	0	0	0	0	0	0	0	0	0	1	0	0	0	0	0	0	0	0	0	0	0	0	2	0	0	0	0
1032	15	2	0	0	0	0	3	1	7	2	8	15	1	0	0	0	0	0	0	0	1	0	1	0	0	0	0	0	0	0	0	0	0	0	0	0	0	0	0	0	0	0	0	0	1	0	0	0	0
1033	13	1	0	1	0	0	0	1	0	2	1	4	2	0	0	0	0	0	0	0	0	0	0	0	0	0	0	0	0	0	0	0	0	0	0	0	0	0	1	0	0	0	0	0	0	0	0	0	0
1034	14	7	1	6	1	7	4	2	6	14	8	41	2	0	0	0	1	0	2	0	0	1	1	0	0	0	1	1	1	1	0	0	0	0	0	0	0	0	0	0	0	1	0	1	1	0	0	1	1
1035	16	9	2	9	5	7	4	4	7	20	11	51	2	0	0	0	1	0	0	0	1	1	0	1	0	1	1	2	0	0	1	2	0	0	0	0	0	0	0	0	2	1	1	0	0	0	1	0	1
1036	13	4	1	8	0	3	1	1	0	13	1	21	1	0	0	0	0	0	0	0	0	0	0	0	0	0	0	0	0	0	0	0	0	0	0	0	1	0	0	0	0	0	0	1	1	0	0	0	0
1037	11	17	16	11	12	10	10	8	24	44	32	119	1	0	0	1	1	2	0	0	1	1	1	1	2	2	2	2	0	0	2	2	2	1	2	1	2	2	0	2	0	2	1	0	0	2	0	1	2
1038	15	6	5	7	6	3	5	5	7	18	12	49	1	0	0	0	0	1	0	1	1	0	0	1	0	0	0	0	0	0	0	0	1	0	0	1	1	0	0	0	0	1	0	1	0	0	0	0	2
1039	13	2	1	3	2	1	4	2	0	6	2	21	2	0	0	0	2	1	2	0	1	1	1	0	0	0	0	0	0	0	0	0	0	0	0	0	0	0	0	0	0	1	0	0	1	0	0	0	0
1040	13	4	1	3	2	2	5	1	6	8	7	26	2	0	0	0	0	1	0	0	1	1	1	1	0	1	0	0	0	0	0	1	0	0	0	0	0	0	1	0	0	1	0	1	0	0	1	0	0
1041	13	1	0	6	0	0	1	0	4	7	4	12	2	0	0	0	0	0	0	0	0	0	1	0	0	0	1	0	0	0	0	0	0	0	0	0	0	0	0	0	0	0	0	0	0	0	0	0	0
1042	12	6	3	3	3	3	4	1	4	12	5	29	1	0	0	0	0	1	0	0	1	1	0	1	0	1	0	0	0	0	0	1	0	0	0	0	0	0	1	0	0	1	0	1	2	0	1	0	0
1043	13	0	0	4	0	1	1	1	2	4	3	12	1	0	0	0	1	0	0	0	0	1	0	0	0	0	0	1	0	0	0	1	0	0	0	0	0	0	0	0	1	0	0	0	0	0	0	0	0
1044	13	1	1	2	1	2	2	0	1	4	1	10	1	0	0	0	0	1	0	0	1	1	0	0	0	1	0	0	0	0	0	0	0	0	0	0	0	0	0	0	0	0	0	0	1	0	0	0	0
1045	13	4	2	5	3	5	0	0	1	11	1	23	2	0	0	0	0	1	0	0	0	0	0	1	0	0	0	0	0	0	0	0	0	0	1	0	1	0	0	0	0	0	0	1	2	0	0	0	0
1046	14	2	2	2	4	4	5	2	1	6	3	25	2	0	0	0	2	1	0	0	1	0	0	1	0	0	0	1	0	0	0	0	0	0	0	0	0	1	0	0	1	1	0	0	1	0	0	0	0
1047	14	5	0	8	3	1	0	1	3	13	4	23	2	0	0	0	0	0	0	0	0	0	0	0	0	0	0	0	0	0	0	0	0	0	0	0	0	0	0	0	0	1	0	1	1	1	1	1	1
1048	13	5	1	9	5	4	4	3	6	15	9	43	1	0	0	0	1	1	1	1	1	1	0	1	1	1	1	1	1	1	1	1	1	1	1	1	1	1	1	1	1	1	0	0	0	0	0	0	0
1049	14	1	0	0	0	1	0	0	0	1	0	2	1	0	0	0	0	0	0	0	0	0	0	0	0	0	0	0	0	0	0	0	0	0	0	0	0	0	0	0	0	1	0	0	0	0	0	0	0
1050	15	1	0	0	0	0	1	1	2	1	3	5	1	0	0	0	0	0	0	0	0	0	0	0	0	0	0	0	0	0	0	0	0	0	0	0	0	0	0	0	0	1	0	0	0	0	0	0	0
1051	14	0	0	0	0	0	0	0	0	0	0	0	2	0	0	0	0	0	0	0	0	0	0	0	0	0	0	0	0	0	0	0	0	0	0	0	0	0	0	0	0	0	0	0	0	0	0	0	0
1052	15	5	1	1	6	0	1	2	3	7	5	23	2	0	0	0	0	0	0	0	0	0	0	1	0	0	0	0	0	0	0	2	0	0	0	0	0	1	1	0	0	0	0	0	2	0	0	0	1
1053	15	3	1	2	2	0	7	4	12	6	16	33	2	0	0	0	0	0	0	0	1	0	1	0	0	1	0	0	1	0	0	0	0	0	2	0	0	0	2	0	0	0	0	1	1	0	0	0	0
1054	13	3	0	0	2	0	3	2	8	3	10	19	1	1	0	1	0	0	0	0	0	0	0	0	0	0	0	0	0	0	0	0	1	0	1	0	0	0	0	1	0	0	0	0	2	0	0	0	0
1055	15	2	1	0	3	0	5	5	11	3	16	28	1	1	0	1	0	0	0	1	1	0	2	1	0	0	0	0	0	0	0	1	0	0	2	0	0	0	1	0	1	0	0	1	1	0	1	0	0
1056	14	2	1	0	0	0	5	0	5	3	5	13	1	1	0	0	1	0	0	0	0	0	1	0	0	0	0	0	0	0	0	1	0	0	1	0	0	0	0	0	0	0	0	1	0	0	0	0	0
1057	16	0	0	1	2	1	1	0	0	1	0	6	2	0	0	0	0	0	0	0	0	0	1	1	1	0	0	0	0	0	0	0	0	0	0	0	1	0	0	0	0	0	0	0	0	0	0	0	0
1058	14	0	0	0	1	0	1	0	0	0	0	2	2	0	0	0	0	0	0	0	0	0	0	1	0	0	0	0	0	0	0	0	0	0	0	0	0	0	0	0	0	0	0	0	0	0	0	0	0
1059	14	2	0	0	0	0	0	0	0	2	0	2	2	0	0	0	0	0	0	0	0	0	0	0	0	0	0	0	0	0	0	0	0	0	0	0	0	0	0	0	0	0	0	1	1	0	0	0	0
1060	17	0	0	2	0	1	2	0	0	2	0	6	1	0	0	0	0	0	0	0	0	0	0	0	0	0	0	0	0	1	0	0	0	0	0	0	1	0	0	0	0	0	0	0	0	0	0	0	0
1061	18	1	1	1	2	1	4	1	9	3	10	21	1	0	0	1	0	1	0	0	1	0	0	1	0	1	0	0	1	1	0	0	0	0	1	1	0	0	0	0	0	0	0	0	0	0	0	0	1
1062	16	0	0	0	0	0	1	0	0	0	0	1	1	0	0	0	1	0	0	0	0	0	0	0	0	0	0	0	0	0	0	0	0	0	0	0	0	0	0	0	0	0	0	0	0	0	0	0	0
1063	14	3	2	0	1	1	4	2	2	5	4	17	2	0	0	0	0	0	0	0	1	0	0	1	0	0	0	0	0	0	0	0	0	0	0	0	0	0	1	0	0	0	0	0	0	1	0	0	0
1064	15	4	3	3	1	1	3	4	9	10	13	30	2	0	0	0	0	0	0	0	0	0	1	1	0	1	0	0	0	0	0	0	0	0	0	0	0	0	1	0	0	0	0	0	1	0	0	0	0
1065	16	6	2	11	4	2	3	2	4	19	6	38	2	0	0	0	0	0	0	0	0	0	0	1	0	1	1	1	0	1	0	0	0	0	0	0	0	0	1	1	0	1	0	0	1	0	0	0	1
1066	14	4	2	0	2	0	3	0	4	6	4	15	1	0	0	0	0	1	0	0	1	0	1	1	0	0	0	0	0	0	0	0	0	0	1	1	0	0	0	0	0	0	0	2	1	0	0	0	0
1067	15	6	2	1	1	1	3	2	0	9	2	18	1	0	0	0	0	0	0	0	0	0	1	0	0	0	0	0	0	0	0	0	0	0	0	0	0	0	0	0	1	1	1	1	1	0	0	0	0
1068	13	7	1	1	0	1	5	0	1	9	1	17	1	0	0	0	1	0	0	0	1	0	1	0	0	0	0	0	0	0	0	0	0	0	0	0	0	0	0	0	0	1	0	2	2	0	0	1	0
1069	15	7	2	2	3	1	3	1	5	11	6	27	2	0	0	0	0	0	0	0	0	0	1	0	0	0	0	0	0	1	0	1	0	0	0	0	1	0	0	1	0	0	0	1	1	0	0	1	0
1070	17	3	2	8	2	3	7	0	2	13	2	35	2	0	0	0	1	0	0	0	1	0	0	0	0	1	0	2	0	1	0	0	0	0	0	0	1	0	0	0	0	0	0	0	2	0	1	0	0
1071	14	3	3	7	1	1	1	2	4	13	6	25	2	0	0	0	0	1	0	0	0	1	0	0	0	1	0	1	0	0	0	0	0	0	0	0	0	0	0	0	0	1	0	1	0	0	0	0	0
1072	17	5	4	7	1	0	6	3	9	16	12	39	1	0	0	0	1	0	0	1	1	0	1	0	0	0	0	1	0	1	0	1	1	0	1	1	0	0	1	0	0	1	0	0	0	1	0	0	0
1073	17	3	3	4	4	3	2	1	8	10	9	30	1	0	0	1	0	0	0	1	0	0	1	0	1	0	0	1	1	0	0	0	0	0	1	1	0	0	0	1	0	0	0	0	1	1	0	0	1
1074	16	5	3	4	6	4	11	8	14	12	22	61	1	0	1	1	2	1	0	0	1	0	1	1	1	1	1	0	1	1	0	1	1	1	1	1	2	0	2	0	0	0	0	0	0	2	2	0	0
1075	16	3	1	0	1	0	4	2	2	4	4	13	2	0	0	0	1	0	0	0	0	0	1	0	0	0	0	0	1	0	0	1	0	0	0	0	0	0	0	0	1	0	0	1	1	0	0	0	0
1076	16	2	0	1	3	0	6	1	5	3	6	22	2	1	0	0	0	0	0	1	1	0	0	0	0	1	1	0	0	0	0	2	0	0	0	0	0	0	1	0	0	0	0	0	0	0	0	0	0
1077	15	3	0	3	3	1	0	1	3	6	4	16	2	0	0	0	0	0	0	0	0	0	0	1	1	0	0	1	0	0	0	1	0	0	0	0	0	0	1	0	0	0	0	1	2	0	0	0	0
1078	15	2	0	0	0	0	1	0	1	2	1	5	1	0	0	0	0	0	1	0	0	0	0	0	0	0	0	0	0	0	0	1	0	0	0	0	0	0	0	0	0	0	0	0	2	0	0	0	0
1079	16	3	1	0	2	0	0	0	1	4	1	7	1	0	0	0	0	0	0	0	0	0	0	0	0	0	0	0	0	0	0	0	0	0	0	0	0	0	0	0	0	0	0	0	2	0	0	0	0
1080	15	2	2	2	1	1	3	0	3	6	3	15	1	1	0	2	0	1	0	0	0	1	1	1	0	0	0	0	0	1	0	1	0	0	0	0	1	0	0	0	0	0	1	1	0	0	0	0	0
1141	11	1	1	0	3	2	4	2	16	2	18	33	2	0	0	1	1	0	0	1	1	2	1	2	0	0	0	1	1	0	0	2	0	0	2	1	1	0	0	1	1	0	0	0	1	0	0	0	0
1142	11	3	1	5	3	2	6	3	0	9	3	24	2	2	0	0	0	0	0	0	0	0	0	0	0	0	0	0	0	0	0	0	0	0	0	0	0	0	2	0	0	0	0	0	2	0	0	0	1
1143	15	9	3	6	5	6	8	3	16	18	19	62	2	1	0	1	2	0	0	0	1	1	1	0	0	1	2	0	0	0	0	1	1	0	1	2	1	1	0	1	0	1	0	2	2	0	0	1	0
1144	12	2	0	2	1	2	3	0	0	4	0	13	1	0	0	0	1	0	0	0	1	0	0	0	0	0	0	0	0	0	1	0	0	0	0	0	2	0	0	1	0	0	0	2	0	0	0	0	0
1145	13	5	1	4	4	3	1	1	6	10	7	29	1	0	0	1	0	1	0	0	0	1	0	1	0	0	1	1	0	0	0	0	0	0	1	0	0	0	0	0	0	1	0	1	1	0	1	0	1
1146	14	0	0	0	0	0	0	0	0	0	0	0	1	0	0	0	0	0	0	0	0	0	0	0	0	0	0	0	0	0	0	0	0	0	0	0	0	0	0	0	0	0	0	0	0	0	0	0	0
1147	13	3	1	0	1	0	1	0	1	4	1	9	2	0	0	0	0	0	0	0	0	0	1	1	0	0	1	0	0	0	0	1	0	0	0	0	0	0	0	0	0	1	0	0	0	0	0	0	0
1148	13	2	0	8	6	6	3	4	10	10	14	46	2	0	0	1	1	0	0	1	1	1	1	1	0	0	1	1	1	0	0	1	0	0	1	0	1	1	1	0	0	0	0	0	1	0	1	0	1
1149	13	1	0	2	2	0	2	1	1	3	2	9	1	0	0	0	0	0	0	0	0	0	1	0	0	0	0	0	0	0	0	0	0	0	0	0	0	1	1	0	0	1	0	0	0	0	0	0	0
1150	13	9	7	3	5	1	10	7	11	19	18	60	1	0	0	0	2	1	0	0	2	1	2	2	2	2	2	0	0	0	0	1	2	2	2	1	2	0	2	0	1	1	0	2	1	0	0	1	0
1151	14	4	1	0	1	1	2	0	3	5	3	16	2	0	0	0	0	0	0	0	0	0	1	1	0	1	0	0	0	0	0	1	0	0	0	0	0	0	0	0	0	1	0	1	1	0	0	0	0
1152	14	5	3	1	2	0	2	2	1	9	3	16	1	0	0	0	0	0	0	0	0	0	1	0	0	0	0	0	0	0	0	0	0	0	0	0	0	0	1	0	0	0	0	1	1	0	0	1	0
1153	14	3	2	1	2	0	0	0	1	6	1	10	2	0	0	1	0	0	0	0	0	0	0	1	0	0	0	0	0	0	0	0	0	0	0	0	1	0	0	0	0	0	0	1	1	0	0	0	0
1154	15	2	0	0	0	0	0	0	0	2	0	3	2	0	0	0	0	0	0	0	0	0	0	0	0	0	0	0	0	0	0	0	0	0	0	0	1	0	0	0	0	0	0	0	2	0	0	0	0
1155	13	2	0	2	0	0	1	0	0	4	0	5	2	1	0	0	0	0	0	0	0	0	0	0	0	0	0	0	0	0	0	0	0	0	0	0	0	0	0	0	0	0	0	1	1	0	0	0	0
1156	11	0	0	5	1	2	1	1	1	5	2	12	1	0	0	0	0	0	0	0	0	1	0	0	0	0	0	0	0	1	0	0	0	0	0	0	0	0	0	0	0	0	0	0	0	0	0	0	0
1157	11	3	2	0	2	1	3	0	2	5	2	14	1	0	0	1	0	0	0	0	1	0	0	0	0	0	0	0	0	0	0	0	0	0	0	0	0	0	0	0	0	0	0	2	0	0	0	0	1
1158	14	1	0	1	0	1	3	0	0	2	0	6	1	0	0	0	0	0	0	0	0	0	0	0	0	0	0	0	0	0	0	0	0	0	0	0	0	0	0	0	0	0	0	0	1	0	0	0	0
1159	13	8	1	8	5	1	1	0	2	17	2	29	1	0	0	0	0	0	0	0	0	0	0	2	0	1	0	0	0	0	0	0	0	0	0	0	0	0	0	0	0	2	0	2	2	0	0	0	1
1160	12	2	0	7	2	1	0	1	2	9	3	15	2	0	0	1	0	0	0	0	0	0	0	0	0	0	0	0	0	0	0	1	0	0	0	0	0	0	0	0	0	0	0	1	1	0	0	0	1
1161	13	3	2	1	2	3	1	1	1	6	2	16	2	0	0	0	0	1	0	0	0	0	1	0	0	0	0	1	0	0	0	0	0	0	0	0	0	0	0	0	0	0	0	1	1	1	0	0	0
1162	16	3	4	4	4	6	5	4	13	11	17	51	1	0	0	0	0	1	0	0	0	1	1	1	0	0	0	2	0	0	0	0	0	0	0	0	0	0	0	0	0	0	0	0	2	0	0	0	0
1163	14	2	3	6	6	5	8	5	6	11	11	45	1	1	0	1	1	1	1	0	1	0	2	2	0	0	0	0	0	1	1	1	0	0	0	1	2	1	1	1	1	0	0	0	0	0	0	1	1
1164	13	2	2	3	1	2	0	3	4	7	7	20	1	0	0	1	0	1	0	0	0	0	0	1	0	0	0	0	0	0	0	0	0	0	0	0	0	0	2	0	0	0	0	0	2	0	0	0	0
1165	13	5	3	1	4	2	5	2	5	9	7	31	2	1	0	1	1	1	0	1	1	1	1	1	0	0	1	1	0	1	0	0	0	0	0	0	0	0	0	0	0	0	0	1	1	0	1	0	0
1166	14	1	3	0	1	0	5	0	1	4	1	12	2	0	0	0	1	1	0	0	1	0	1	1	0	1	0	0	0	1	0	1	0	0	0	0	1	0	0	0	0	0	0	0	0	0	0	0	0
1167	14	2	0	1	2	1	3	2	1	3	3	18	2	0	0	0	0	0	0	0	1	0	0	1	0	0	1	1	0	0	0	0	1	0	0	0	0	0	0	0	0	1	0	0	0	0	0	0	0
1168	14	1	2	3	1	3	1	1	0	6	1	14	1	0	0	0	0	1	0	0	0	1	0	1	0	0	0	1	0	1	0	0	0	0	0	0	0	0	0	0	0	0	0	0	1	0	0	0	0
1169	14	0	1	0	0	0	0	1	0	1	1	3	1	0	0	0	0	1	0	0	0	0	0	0	0	0	0	0	0	0	0	0	0	0	0	0	0	0	0	0	0	0	0	0	0	0	0	0	0
1170	14	1	4	0	5	3	4	1	3	5	4	26	1	2	0	1	0	1	0	0	1	0	1	1	0	0	0	1	0	0	0	1	0	0	1	0	1	1	0	1	0	0	0	0	1	0	0	0	1
1171	15	3	3	5	5	5	5	3	7	11	10	41	1	1	0	0	2	1	0	0	0	0	1	1	0	0	0	2	0	1	0	2	0	0	1	0	0	0	0	0	0	0	0	1	2	0	0	0	0
1172	15	11	4	5	9	3	5	2	8	20	10	50	1	1	0	1	1	0	0	0	0	0	1	2	1	1	1	1	0	0	0	1	1	1	1	0	1	1	0	1	0	1	0	1	2	1	1	1	1
1173	14	0	0	5	7	0	1	2	0	5	2	16	1	0	0	0	0	0	0	0	0	0	0	1	0	0	0	1	0	0	0	0	0	0	0	0	0	0	0	0	0	0	0	0	0	0	0	0	2
1174	15	2	1	5	2	1	0	0	0	8	0	12	2	0	0	0	0	1	0	0	0	1	0	1	0	0	0	0	0	0	0	0	0	0	0	0	1	0	0	0	0	0	0	0	2	0	0	0	1
1175	14	2	3	5	1	0	1	2	1	10	3	17	2	0	0	0	0	1	0	0	0	0	0	0	0	1	0	0	0	0	0	0	0	0	0	1	0	0	0	0	1	1	0	0	0	0	0	0	1
1176	14	0	0	4	1	1	0	0	1	4	1	8	2	0	0	0	0	0	0	0	0	0	0	0	0	0	0	0	0	0	0	0	0	0	0	0	0	0	0	0	0	0	0	0	0	0	0	0	1
1177	15	4	1	3	3	0	2	0	1	8	1	16	2	0	0	0	1	0	0	0	1	0	0	1	0	0	0	0	0	0	0	0	0	0	0	0	1	0	0	1	0	0	0	1	1	0	0	0	0
1178	15	0	0	2	2	2	3	2	2	2	4	16	2	0	0	1	1	0	0	0	1	1	0	0	0	1	0	1	0	0	0	0	0	0	0	0	1	0	1	1	0	0	0	0	0	0	0	0	0
1179	14	1	0	1	1	1	0	1	1	2	2	6	2	0	0	0	0	0	0	0	0	0	0	0	0	0	0	0	0	0	0	1	0	0	0	0	0	0	0	0	0	0	0	0	1	0	0	0	0
1180	14	2	0	3	2	0	3	1	2	5	3	13	1	0	0	1	0	0	0	0	0	0	1	1	0	0	0	0	0	1	0	0	0	0	0	0	0	0	0	0	0	0	0	0	0	0	0	0	0
1181	15	9	4	2	6	4	7	3	3	15	6	43	1	1	0	0	1	0	0	0	1	1	0	1	1	1	1	1	1	1	0	0	0	0	0	0	1	1	0	0	2	1	0	0	2	1	1	0	1
1182	15	2	1	7	5	2	5	1	3	10	4	28	1	1	0	1	1	0	0	0	1	0	0	1	0	0	0	1	0	1	0	1	0	0	0	0	0	1	0	0	0	0	0	0	2	0	1	0	1
1183	15	13	6	5	6	2	7	1	8	24	9	51	2	1	0	0	1	0	0	0	1	0	0	1	0	0	0	0	0	1	0	0	0	0	1	0	2	0	1	0	0	2	0	2	1	0	0	1	1
1184	17	8	7	6	4	4	4	3	6	21	9	45	2	0	0	0	0	1	0	0	1	1	0	2	0	0	0	0	0	0	0	0	0	0	0	0	0	0	0	0	1	1	0	2	1	0	0	1	0
1185	15	3	3	1	3	2	2	1	2	7	3	19	2	1	0	1	0	1	0	0	1	0	0	0	0	0	0	0	0	0	0	0	0	0	0	0	1	0	1	0	0	1	0	0	0	0	1	0	0
1186	16	2	0	1	0	0	1	1	0	3	1	5	1	0	0	0	0	0	0	0	0	0	0	0	0	0	0	0	0	0	0	0	0	0	0	0	0	0	0	0	0	0	0	0	2	0	0	0	0
1187	17	4	0	7	1	1	0	1	2	11	3	17	1	0	0	0	0	0	0	0	0	0	0	0	0	0	0	0	0	0	0	1	0	0	0	0	0	0	0	0	0	0	0	2	2	0	0	0	1
1188	15	4	4	3	2	0	7	3	5	11	8	37	1	0	0	1	1	1	1	1	1	0	1	1	0	0	0	1	1	0	0	0	0	0	0	0	1	0	0	0	1	0	0	1	1	0	0	0	1
1189	16	6	0	2	1	1	2	1	1	8	2	15	2	0	0	0	0	0	0	0	0	0	0	0	0	0	0	0	0	1	0	1	0	0	0	0	0	0	0	0	0	1	0	2	2	0	0	0	0
1190	16	6	3	7	3	2	1	1	1	16	2	26	2	0	0	0	0	1	0	0	0	0	0	0	1	1	1	0	0	0	0	1	0	0	0	0	0	0	0	0	0	0	0	2	1	0	0	0	1
1191	16	4	1	3	4	5	1	1	3	8	4	23	1	0	0	0	0	0	0	0	0	0	0	1	0	0	0	0	0	1	0	1	0	0	0	0	1	0	0	0	0	1	0	1	1	0	1	0	1
1192	16	2	0	1	0	6	0	1	4	3	5	16	1	0	0	0	0	0	0	0	0	0	0	0	0	0	0	0	0	0	0	1	0	0	0	0	0	0	0	0	0	1	0	0	0	0	0	0	0
1193	16	7	2	2	8	2	2	1	3	11	4	29	1	0	0	1	1	1	0	0	0	0	0	2	1	1	1	1	0	0	0	1	0	0	0	0	1	1	1	0	0	1	0	1	2	0	1	1	0
1194	17	4	6	2	2	2	3	4	3	12	7	32	2	0	0	0	1	1	0	0	1	0	0	1	0	0	0	2	0	1	0	0	0	0	0	0	0	0	2	0	0	0	0	2	2	0	1	0	0
1195	16	6	3	4	0	1	8	1	3	13	4	27	2	2	0	0	2	0	0	0	0	0	0	0	0	0	0	0	0	0	0	1	0	0	0	0	0	0	0	0	0	1	0	1	2	0	0	0	0
1196	15	3	2	2	5	4	1	2	1	7	3	22	2	0	0	0	0	1	0	0	0	0	1	0	0	0	0	1	0	0	0	0	0	0	0	0	0	0	1	1	0	0	0	1	1	1	0	0	0
1197	17	4	6	7	5	4	3	0	5	17	5	35	1	0	0	1	0	2	0	0	1	1	0	1	0	0	0	0	0	0	0	1	1	0	0	0	0	2	0	0	0	1	0	0	2	0	0	0	1
1198	17	8	3	7	6	7	6	10	15	18	25	71	1	1	1	1	1	0	0	1	0	1	1	1	0	0	0	1	0	0	0	1	1	0	1	1	0	0	0	1	0	1	0	1	1	0	1	0	1
1199	15	4	1	3	2	2	6	4	4	8	8	27	1	1	0	1	0	0	0	1	1	1	1	1	0	0	0	0	0	0	0	1	0	0	0	0	0	0	1	0	1	0	0	1	1	0	0	0	0
1261	14	2	0	2	1	3	1	1	1	4	2	13	2	0	0	0	0	0	0	0	0	0	0	0	0	0	0	0	0	0	0	0	0	0	0	0	0	0	0	0	0	0	0	0	1	0	0	0	0
1262	14	9	0	6	4	4	5	2	8	15	10	46	1	0	0	0	1	0	0	0	0	0	0	0	0	0	0	2	0	1	0	0	0	0	0	0	0	0	2	0	0	1	0	2	2	1	1	0	2
1263	13	12	10	7	11	14	15	10	13	29	23	99	1	2	0	1	1	1	0	1	1	2	1	2	2	2	1	1	0	2	1	1	1	0	2	0	0	1	2	2	1	0	0	1	0	2	0	1	0
1264	12	2	2	3	2	1	1	2	0	7	2	16	2	0	0	0	0	0	0	0	0	0	0	0	1	1	0	0	0	0	0	0	0	0	0	0	1	0	0	0	0	0	0	0	0	0	0	0	0
1265	14	1	0	1	2	1	2	1	1	2	2	12	1	0	0	0	1	0	0	0	1	0	0	0	0	0	0	0	0	0	0	0	0	0	0	0	0	0	1	0	0	0	0	0	0	0	1	0	0
1266	12	2	0	2	0	1	2	1	7	4	8	18	2	0	0	0	0	0	0	0	0	0	0	0	0	0	1	0	1	0	0	0	0	0	0	0	0	0	0	0	0	0	0	0	0	0	0	0	0
1267	11	2	1	2	4	1	3	3	6	5	9	26	2	0	0	1	0	0	0	0	1	0	0	0	0	0	0	0	1	1	0	0	0	0	2	0	0	0	0	1	2	0	0	0	1	0	1	0	1
1268	16	9	5	4	2	0	3	0	3	18	3	26	2	0	0	1	0	0	0	0	0	0	1	0	0	0	1	0	0	0	0	0	0	0	0	0	0	0	0	0	0	2	0	1	0	0	1	1	1
1269	12	0	0	0	2	0	1	0	2	0	2	9	1	0	0	1	0	0	0	1	0	0	1	1	0	0	0	1	0	0	0	0	0	0	0	0	1	0	0	0	0	0	0	0	0	0	0	0	0
1270	13	8	2	3	4	3	3	1	9	13	10	40	1	0	0	0	0	0	0	1	0	0	1	0	0	0	0	1	0	2	0	2	0	0	0	0	0	0	0	0	0	0	0	1	2	0	1	0	0
1271	12	2	1	1	1	3	0	1	1	4	2	11	2	0	0	0	0	0	0	0	0	0	0	0	1	0	0	0	0	0	0	1	0	0	0	0	0	0	1	0	0	0	0	0	0	0	0	0	0
1272	14	4	5	5	5	4	4	1	9	14	10	44	1	0	0	0	1	2	0	0	1	1	0	0	1	0	0	1	1	1	0	1	0	0	0	0	0	1	1	0	0	0	0	0	2	0	0	0	1
1273	14	3	4	3	4	2	11	5	9	10	14	48	1	2	0	1	1	0	0	2	1	0	2	1	0	1	1	0	0	1	0	1	0	1	0	0	1	0	1	0	1	0	0	1	1	0	0	0	1
1274	14	5	2	3	5	1	9	0	3	10	3	33	2	2	0	1	1	0	2	2	2	1	2	2	0	0	2	0	0	2	0	2	0	0	0	0	0	2	0	0	0	0	0	0	2	0	0	0	1
1275	14	0	1	4	2	1	1	4	2	5	6	20	2	0	0	1	0	0	0	0	0	0	0	1	0	1	0	1	0	0	0	0	0	0	1	0	0	0	0	0	1	0	0	0	0	0	0	0	0
1276	13	0	0	0	0	0	0	0	0	0	0	0	1	0	0	0	0	0	0	0	0	0	0	0	0	0	0	0	0	0	0	0	0	0	0	0	0	0	0	0	0	0	0	0	0	0	0	0	0
1277	15	1	0	2	0	1	2	1	0	3	1	10	1	0	0	0	0	0	0	0	1	0	0	0	0	0	0	0	0	0	0	0	0	0	0	0	0	0	0	0	0	0	0	0	1	0	0	0	0
1278	15	1	0	0	0	0	0	0	0	1	0	1	2	0	0	0	0	0	0	0	0	0	0	0	0	0	0	0	0	0	0	0	0	0	0	0	0	0	0	0	0	0	0	0	0	0	0	0	0
1279	14	3	0	0	4	3	5	2	6	3	8	24	1	0	0	1	0	0	0	0	2	1	0	1	0	1	0	0	0	1	0	0	0	0	1	0	0	0	1	1	0	1	0	1	1	0	0	0	1
1280	12	1	2	8	1	0	3	0	1	11	1	19	2	0	0	0	0	0	0	0	0	0	0	0	0	1	0	0	0	0	0	0	0	0	0	0	1	0	0	0	0	0	0	0	0	0	0	0	0
1282	12	4	3	6	3	0	5	2	7	13	9	34	2	0	0	1	0	0	0	0	0	0	0	0	1	1	0	0	0	1	0	1	0	0	0	0	1	0	1	0	0	2	0	0	1	0	0	0	0
1283	14	5	1	1	3	0	2	0	4	7	4	19	2	1	0	0	0	0	0	0	0	0	1	0	0	0	0	0	0	0	0	2	0	0	0	0	2	0	0	1	0	2	0	0	0	1	0	0	0
1284	13	4	1	7	4	2	5	3	12	12	15	39	1	1	0	0	0	0	0	0	1	1	1	2	0	0	0	0	0	0	0	1	1	1	2	1	0	0	1	0	1	1	0	0	1	1	0	0	1
1285	12	5	4	3	5	3	7	0	2	12	2	32	2	0	0	1	1	0	0	0	1	0	0	1	0	0	0	0	0	1	0	0	0	0	0	0	1	2	0	0	0	1	0	1	1	0	0	0	1
1286	11	6	2	7	3	4	7	9	12	15	21	52	2	1	0	1	1	0	0	1	1	0	1	0	0	0	0	0	0	0	0	0	0	0	1	0	0	1	0	1	1	0	0	0	2	1	0	0	0
1287	14	3	5	5	5	3	4	2	5	13	7	37	1	1	0	1	0	1	0	0	0	0	1	0	0	0	0	0	0	0	0	0	0	0	0	0	0	2	0	1	0	0	0	0	0	0	0	0	0
1288	13	1	0	0	1	0	1	1	1	1	2	5	1	0	0	0	1	0	0	0	0	0	0	0	0	0	0	0	0	0	0	1	0	0	0	0	0	1	0	0	1	0	0	0	1	0	0	0	0
1289	14	5	5	3	6	4	9	2	4	13	6	40	1	0	0	1	2	1	0	1	2	1	2	2	1	0	0	0	0	1	0	1	0	0	0	0	0	0	1	0	1	0	0	1	2	0	0	0	1
1290	14	1	3	6	1	3	4	1	4	10	5	27	2	0	0	0	0	0	0	0	0	1	0	1	0	0	0	0	0	2	0	0	0	0	1	0	2	0	0	0	1	0	0	0	0	0	0	0	0
1291	13	6	3	10	4	3	14	10	26	19	36	88	2	2	0	0	1	1	0	2	2	0	1	1	0	2	1	0	0	0	0	0	2	2	2	1	1	0	2	1	1	1	0	0	0	2	0	0	1
1292	15	2	1	4	1	0	0	0	1	7	1	9	1	0	0	0	0	0	0	0	0	0	0	0	0	0	0	0	0	0	0	0	0	0	0	0	0	0	0	0	0	0	0	0	2	0	0	0	0
1293	15	0	3	2	0	0	1	0	0	5	0	7	1	0	0	0	0	0	0	0	0	0	1	0	0	0	0	0	0	0	0	0	0	0	0	0	0	0	0	0	0	0	0	0	0	0	0	0	0
1294	13	12	6	8	7	8	9	6	8	26	14	68	2	1	0	1	1	0	0	1	2	0	1	2	0	1	1	0	0	0	0	0	0	0	1	0	0	1	1	1	1	2	0	1	1	1	0	1	0
1295	14	4	2	7	1	2	2	0	2	13	2	23	2	0	0	1	0	1	0	0	1	0	0	0	0	0	0	0	0	1	0	0	0	0	0	0	0	0	0	0	0	0	0	0	2	0	0	0	1
1296	15	4	0	1	3	0	1	1	5	5	6	17	1	0	0	1	0	0	0	0	0	0	1	1	0	0	0	0	0	0	0	0	2	0	0	0	1	0	0	0	0	1	0	0	0	1	0	0	1
1297	15	3	2	3	2	4	3	2	5	8	7	25	1	0	0	1	1	1	0	0	1	1	0	1	0	0	0	0	0	0	0	1	0	0	1	0	0	0	0	0	0	1	0	1	0	0	0	0	0
1298	15	4	3	4	1	0	2	0	2	11	2	20	2	0	0	1	0	1	0	0	1	0	0	1	0	0	0	0	0	0	0	0	0	0	0	0	0	0	0	0	0	1	0	1	1	0	0	0	0
1299	14	2	0	0	0	2	4	2	2	2	4	12	1	0	0	0	2	0	0	0	2	2	0	0	0	0	0	0	0	0	0	2	0	0	0	0	0	0	0	0	2	0	0	0	2	0	0	0	0
1300	16	7	4	1	4	4	7	3	9	12	12	43	1	0	0	0	1	1	0	0	1	0	0	1	0	1	0	1	1	1	0	2	0	0	1	0	0	0	0	0	0	2	0	0	1	0	1	1	1
1301	16	8	6	4	4	2	5	1	2	18	3	35	2	0	0	0	2	0	0	0	2	0	0	2	0	0	0	0	0	0	0	0	0	0	0	0	1	0	0	0	0	2	0	2	2	0	1	0	0
1302	16	0	1	6	0	0	0	0	1	7	1	10	2	0	0	0	0	0	0	0	0	0	0	0	0	0	0	0	0	0	0	0	0	0	0	0	2	0	0	0	0	0	0	0	0	0	0	0	0
1303	16	3	1	0	2	0	0	1	1	4	2	8	1	0	0	0	0	0	0	0	0	0	0	0	0	0	0	0	0	0	0	1	0	0	0	0	0	0	1	0	0	0	0	0	2	0	0	0	0
1304	16	1	1	0	2	0	1	0	0	2	0	5	2	0	0	0	1	1	0	0	0	0	0	2	0	0	0	0	0	0	0	0	0	0	0	0	0	0	0	0	0	1	0	0	0	0	0	0	0
1305	15	4	3	2	2	2	4	1	4	9	5	22	1	0	0	0	0	1	0	0	2	0	2	0	0	0	0	0	0	0	0	2	0	0	2	0	0	0	0	0	0	0	0	0	2	0	0	0	0
1306	17	6	5	4	4	3	6	4	8	15	12	45	2	0	0	1	0	1	0	0	1	0	1	1	0	1	1	1	1	1	0	0	0	0	1	1	1	0	1	0	1	0	0	0	0	0	0	0	0
1307	15	8	5	9	9	7	9	5	9	22	14	63	1	0	0	0	2	1	0	0	0	1	1	1	0	1	1	0	0	1	0	0	1	1	0	0	1	1	2	0	0	0	0	0	1	1	1	0	2
1308	13	9	5	7	9	6	6	3	9	21	12	61	1	1	0	0	0	1	0	1	1	0	0	2	2	0	1	1	0	1	0	1	0	0	1	0	0	1	0	1	0	1	2	1	1	0	0	1	0
1309	15	2	0	1	1	0	0	0	1	3	1	5	2	0	0	0	0	0	0	0	0	0	0	1	0	0	0	0	0	0	0	0	0	0	0	0	0	0	0	0	0	0	0	0	0	0	0	0	0
1310	16	6	5	8	6	8	9	6	14	19	20	68	1	1	0	1	1	0	0	2	1	0	1	1	0	1	0	0	1	1	0	2	1	1	0	0	0	0	1	1	0	0	2	1	1	0	0	0	1
1311	16	2	2	5	2	1	2	2	4	9	6	20	1	0	0	0	0	1	0	0	0	1	1	0	0	0	0	0	0	0	0	1	0	0	0	0	0	0	0	0	0	0	0	0	1	1	0	0	0
1312	17	9	3	11	4	3	5	1	3	23	4	46	2	0	0	0	2	0	0	0	0	0	0	1	0	1	1	0	0	0	0	0	0	0	0	0	1	0	1	0	0	2	0	1	2	0	0	0	0
1313	17	2	0	3	1	2	4	1	5	5	6	21	1	0	0	1	1	0	0	0	1	0	0	1	0	0	0	0	0	0	0	1	0	0	0	1	1	0	0	0	0	1	0	0	1	0	0	0	0
1314	17	6	4	2	6	3	3	4	4	12	8	37	2	0	0	0	1	1	0	0	2	2	0	0	0	0	0	2	0	0	0	0	0	0	2	2	2	2	2	0	2	1	0	2	2	0	1	0	0
1315	16	3	7	8	5	4	6	3	10	18	13	51	2	0	0	1	1	2	0	0	0	0	1	2	0	0	0	0	0	1	0	1	0	1	0	2	0	0	1	1	0	0	0	0	2	0	0	0	1
1316	16	5	1	4	4	2	2	1	2	10	3	22	2	0	0	0	0	1	0	0	0	0	0	0	1	1	0	0	0	0	0	1	0	0	0	0	0	0	0	0	0	0	0	1	1	0	1	0	0
1317	17	1	0	0	3	2	1	2	1	1	3	15	1	0	0	1	0	0	0	0	0	1	0	0	0	0	0	0	0	0	0	0	0	0	0	0	0	1	0	0	0	0	0	0	1	0	0	0	0
1318	15	0	0	0	0	0	1	0	3	0	3	4	1	0	0	1	0	0	0	0	0	0	0	0	0	0	0	0	0	1	0	1	0	0	0	0	0	0	0	0	0	0	0	0	0	0	0	0	0
1319	16	7	6	6	6	1	5	5	1	19	6	40	1	2	0	0	0	1	0	0	0	0	1	0	0	1	0	0	0	0	0	0	0	0	0	0	1	2	2	0	2	1	0	1	1	2	0	0	0
1320	15	6	2	6	5	3	14	7	21	14	28	73	2	1	0	1	2	0	0	0	2	0	2	2	0	2	1	0	0	0	0	1	1	1	2	1	0	0	2	1	1	1	0	0	1	0	0	0	0
1381	11	2	0	0	0	0	0	0	0	2	0	2	2	0	0	0	0	0	0	0	0	0	0	0	0	0	0	0	0	0	0	0	0	0	0	0	0	0	0	0	0	0	0	0	2	0	0	0	0
1382	11	4	2	3	6	5	4	4	6	9	10	41	1	0	0	1	2	0	0	0	1	0	1	1	0	0	0	1	0	0	0	0	0	0	0	0	0	1	1	0	0	0	0	1	2	0	1	0	1
1383	11	1	0	0	4	0	6	0	4	1	4	16	2	1	0	0	1	0	0	0	2	0	1	2	2	0	1	0	0	0	0	1	1	1	1	0	0	0	0	0	0	0	0	0	0	0	0	0	0
1384	12	3	0	0	0	0	3	0	0	3	0	6	2	1	0	0	1	0	0	0	0	0	0	0	0	1	0	0	0	0	0	0	0	0	0	0	0	0	0	0	0	0	0	1	0	0	0	0	0
1385	12	0	0	0	0	0	0	0	0	0	0	0	1	0	0	0	0	0	0	0	0	0	0	0	0	0	0	0	0	0	0	0	0	0	0	0	0	0	0	0	0	0	0	0	0	0	0	0	0
1386	11	4	3	7	2	2	4	1	8	14	9	35	1	0	0	0	0	0	0	2	1	1	1	2	0	1	0	1	1	1	0	0	1	0	1	0	0	0	1	0	0	0	0	1	1	0	0	0	0
1387	12	1	0	0	0	0	0	0	0	1	0	1	1	0	0	0	0	0	0	0	0	0	0	0	0	0	0	0	0	0	0	0	0	0	0	0	0	0	0	0	0	0	0	0	1	0	0	0	0
1388	11	1	0	0	2	1	2	1	2	1	3	13	1	1	0	0	0	0	0	1	1	0	0	0	0	0	0	0	0	0	0	0	1	0	0	0	0	0	0	0	0	0	0	0	1	0	0	0	1
1389	13	2	0	0	0	2	9	4	15	2	19	36	1	1	0	2	2	0	0	0	2	1	2	0	0	1	0	0	1	0	0	0	2	2	1	0	0	0	1	0	2	1	0	0	1	0	0	0	0
1390	12	3	1	1	5	2	8	3	11	5	14	38	2	1	0	2	1	1	0	1	2	0	2	1	0	1	0	0	0	0	0	1	0	0	1	0	1	0	2	0	0	0	0	0	1	1	0	1	1
1391	11	0	2	0	0	0	3	0	1	2	1	7	2	0	0	1	2	2	0	1	1	0	0	0	0	0	0	0	0	0	0	0	0	0	0	0	0	0	0	0	0	0	0	0	0	0	0	0	0
1392	12	5	3	1	6	1	3	2	15	9	17	39	2	0	0	2	1	0	0	0	1	0	1	1	0	0	0	0	1	0	0	2	1	0	1	0	1	2	1	1	1	0	0	1	2	0	1	1	0
1393	12	0	0	0	0	0	0	0	0	0	0	0	2	0	0	0	0	0	0	0	0	0	0	0	0	0	0	0	0	0	0	0	0	0	0	0	0	0	0	0	0	0	0	0	0	0	0	0	0
1395	13	1	0	2	2	0	0	1	0	3	1	6	2	0	0	0	0	0	0	0	0	0	0	1	0	0	0	0	0	0	0	0	0	0	0	0	0	0	0	0	0	0	0	0	1	0	0	0	0
1396	12	2	0	1	2	1	0	2	4	3	6	12	1	0	0	0	0	0	0	0	0	0	0	0	0	0	0	0	0	0	0	1	0	0	0	1	0	0	1	0	0	1	0	0	1	0	0	0	1
1397	12	6	3	3	2	1	9	2	4	12	6	35	1	1	0	0	1	1	0	0	2	1	1	0	0	1	1	0	0	1	0	1	0	0	1	0	2	0	1	0	1	1	0	1	2	0	0	0	1
1398	12	5	3	3	5	0	5	2	4	11	6	34	2	0	0	0	0	1	0	0	1	0	1	2	0	0	0	0	0	1	0	0	0	0	1	1	2	0	0	0	0	1	0	0	1	0	1	0	0
1399	12	0	1	1	2	0	3	5	6	2	11	20	1	0	0	1	0	0	0	1	1	0	2	1	0	0	0	0	0	0	0	1	0	0	1	1	0	0	1	1	1	0	0	0	0	0	0	0	0
1400	12	1	0	1	0	1	3	0	0	2	0	9	2	0	0	0	0	0	0	0	1	0	1	0	0	0	0	0	0	0	0	0	0	0	0	0	0	0	0	0	0	0	0	0	1	0	0	0	0
1401	12	4	0	0	0	0	0	0	1	4	1	5	2	0	0	1	0	0	0	0	0	0	0	0	0	0	0	0	0	0	0	0	0	0	0	0	0	0	0	0	0	0	0	2	2	0	0	0	0
1402	13	1	1	1	1	0	3	1	3	3	4	12	1	2	0	0	0	0	0	0	1	0	0	0	0	0	0	0	0	0	0	0	0	0	1	0	0	0	1	0	0	0	0	0	1	0	0	0	0
1403	13	1	0	0	0	1	2	1	1	1	2	6	2	1	0	0	0	0	0	0	0	0	0	0	0	0	0	0	0	0	0	0	0	0	0	0	0	0	0	0	0	0	0	0	1	0	0	0	0
1404	13	1	0	0	1	0	1	0	1	1	1	4	1	0	0	1	0	0	0	0	0	0	0	0	0	0	0	0	0	0	0	0	0	0	0	0	0	0	0	0	0	0	0	0	0	0	0	0	0
1405	13	16	7	9	12	8	10	5	15	32	20	88	1	1	0	1	0	1	0	0	2	2	1	2	2	2	1	0	0	1	0	2	1	0	2	0	2	1	0	1	0	2	0	2	2	2	2	0	1
1406	13	4	0	4	3	0	3	2	12	8	14	31	2	0	0	0	1	0	0	0	1	0	1	1	0	0	1	0	1	0	0	1	0	1	1	1	0	0	1	0	0	0	0	0	1	0	0	1	1
1407	13	3	1	0	5	0	4	1	4	4	5	22	2	0	0	1	0	0	0	1	1	0	1	1	0	0	0	0	0	0	0	0	0	0	0	0	1	0	1	1	0	0	0	0	2	0	0	0	0
1408	14	5	2	1	2	0	0	0	1	8	1	11	1	0	0	0	0	0	0	0	0	0	0	0	0	0	0	0	0	0	0	1	0	0	0	0	0	0	0	0	0	1	0	1	2	0	0	0	0
1409	15	4	2	4	3	0	3	0	2	10	2	20	2	0	0	0	0	0	0	0	1	0	0	2	0	0	0	0	0	1	0	1	0	0	0	0	0	0	0	0	0	1	0	1	1	0	0	0	0
1410	13	1	0	0	2	1	4	2	7	1	9	18	1	1	0	1	1	0	0	0	1	0	1	0	0	0	0	0	0	0	0	0	0	0	1	1	0	0	0	0	0	0	0	0	0	0	0	0	1
1411	13	6	0	4	7	5	7	2	7	10	9	43	2	1	0	1	2	0	0	0	1	1	1	2	2	1	0	0	0	0	1	0	0	1	1	0	0	0	1	1	0	1	1	1	1	0	1	1	0
1412	14	6	0	4	7	5	7	2	7	10	9	43	1	1	0	1	2	0	0	0	1	1	1	2	2	1	0	0	0	0	1	0	0	1	1	0	0	0	1	1	0	1	1	1	1	0	1	1	0
1413	13	1	4	3	3	2	5	4	14	8	18	38	1	1	0	1	1	1	0	0	1	0	0	1	0	0	0	0	1	0	0	1	1	0	1	1	0	1	0	0	1	0	0	0	1	0	0	0	0
1414	14	1	2	4	1	2	5	1	3	7	4	21	2	0	0	1	1	0	0	0	1	0	0	0	0	0	0	0	0	1	0	0	0	0	0	0	0	0	0	0	0	0	0	1	0	0	0	0	0
1415	13	1	0	0	0	0	1	0	1	1	1	4	1	0	0	0	0	0	0	0	0	0	1	0	0	0	0	0	0	0	0	0	1	0	0	0	0	0	0	0	0	0	0	0	1	0	0	0	0
1416	14	0	0	0	0	0	0	0	0	0	0	0	2	0	0	0	0	0	0	0	0	0	0	0	0	0	0	0	0	0	0	0	0	0	0	0	0	0	0	0	0	0	0	0	0	0	0	0	0
1417	14	2	0	1	1	0	1	1	0	3	1	8	2	0	0	0	0	0	0	0	1	0	0	0	0	0	0	1	0	0	0	0	0	0	0	0	1	0	0	0	0	1	0	0	1	0	0	0	0
1418	14	6	1	2	2	3	4	2	7	9	9	30	1	0	0	1	0	0	0	0	1	1	1	0	0	0	0	1	0	0	0	0	0	0	1	0	1	0	0	1	1	1	0	1	1	0	0	0	0
1419	14	11	5	5	4	3	5	3	10	21	13	54	2	0	0	2	0	0	0	0	1	0	0	0	0	1	0	2	0	1	0	0	0	0	0	0	0	0	1	1	2	2	0	2	2	0	0	0	0
1420	13	0	0	0	1	0	0	0	0	0	0	1	1	0	0	0	0	0	0	0	0	0	0	1	0	0	0	0	0	0	0	0	0	0	0	0	0	0	0	0	0	0	0	0	0	0	0	0	0
1421	15	0	3	1	2	0	5	1	2	4	3	16	1	1	0	1	1	1	0	1	1	0	0	0	1	0	0	0	0	1	0	0	0	0	0	0	0	1	1	0	0	0	0	0	0	0	0	0	0
1422	14	5	3	0	2	1	6	0	3	8	3	20	2	0	0	0	1	0	0	0	0	1	0	1	0	2	0	0	0	1	0	2	0	0	1	0	0	1	0	0	0	0	0	0	2	0	0	0	0
1423	15	3	0	0	2	1	11	3	10	3	13	40	1	0	0	0	2	0	0	1	2	0	2	1	0	0	0	0	0	0	0	0	1	0	0	1	0	0	0	0	0	0	0	2	1	0	0	0	0
1424	15	0	0	0	0	0	0	0	0	0	0	0	2	0	0	0	0	0	0	0	0	0	0	0	0	0	0	0	0	0	0	0	0	0	0	0	0	0	0	0	0	0	0	0	0	0	0	0	0
1425	15	1	1	2	1	0	1	1	2	4	3	10	1	0	0	0	0	0	0	0	0	0	0	1	0	0	0	0	0	0	0	1	0	0	0	0	0	0	0	0	1	0	0	0	1	0	0	0	0
1426	14	4	4	1	3	4	0	0	4	9	4	21	2	0	0	1	0	0	0	0	0	2	0	0	1	0	0	0	0	0	0	0	0	0	1	0	1	0	0	0	0	1	0	0	2	0	1	0	0
1428	14	3	4	1	2	1	2	3	3	8	6	20	1	0	0	0	0	0	0	0	0	1	1	0	0	0	0	1	0	0	0	0	0	0	1	0	0	2	2	0	1	0	0	0	1	0	0	0	0
1429	15	3	0	0	0	1	1	0	2	3	2	9	1	0	0	1	0	0	0	0	0	0	1	0	0	0	0	0	0	0	0	0	0	0	0	0	0	0	0	0	0	0	0	1	1	0	0	0	0
1430	14	2	2	1	3	1	4	0	4	5	4	18	2	1	0	1	0	0	0	0	1	0	0	1	0	0	0	0	0	0	0	1	0	0	0	0	0	0	0	1	0	0	0	0	1	0	0	0	0
1431	18	6	1	4	4	4	5	1	9	11	10	37	1	0	0	1	0	1	0	0	2	1	2	1	2	1	0	0	1	0	0	0	0	0	0	0	0	0	1	0	0	2	0	0	2	0	0	0	0
1432	14	1	2	2	1	0	2	1	1	5	2	11	2	0	0	1	1	1	0	0	1	0	0	0	0	0	0	0	0	0	0	0	0	0	0	0	0	0	0	0	0	0	0	0	1	0	0	0	0
1433	17	0	0	0	0	0	0	0	0	0	0	0	1	0	0	0	0	0	0	0	0	0	0	0	0	0	0	0	0	0	0	0	0	0	0	0	0	0	0	0	0	0	0	0	0	0	0	0	0
1434	15	6	0	0	0	0	4	1	2	6	3	14	2	1	0	0	0	0	0	0	0	0	1	0	0	0	0	0	0	0	0	2	0	0	0	0	0	0	0	0	0	0	0	1	1	1	0	0	0
1435	14	9	3	5	2	3	8	1	7	17	8	47	1	1	0	0	0	0	0	0	0	0	0	2	0	1	1	0	0	0	0	0	0	0	0	0	2	0	0	0	1	2	0	1	0	1	0	0	0
1436	15	2	0	1	0	0	0	0	2	3	2	6	2	0	0	1	0	0	0	0	0	0	0	0	0	0	0	0	0	0	0	0	0	0	0	0	0	0	0	0	0	0	0	0	0	1	0	1	0
1437	16	3	1	1	0	0	3	0	0	5	0	10	2	0	0	0	1	0	0	0	0	0	0	0	0	0	0	0	0	1	0	0	0	0	0	0	1	0	0	0	0	0	0	0	1	0	0	0	0
1438	16	8	2	4	3	2	2	6	10	14	16	45	2	0	0	1	0	0	0	0	1	0	1	1	0	0	1	2	0	0	0	1	0	0	1	0	1	0	1	0	2	0	0	1	2	0	0	0	1
1439	15	0	1	1	0	4	5	1	3	2	4	16	2	0	0	0	0	0	0	0	1	1	1	0	0	1	0	0	0	1	0	0	0	0	0	0	1	0	0	0	1	0	0	0	0	0	0	0	0
1440	16	9	2	8	0	11	0	0	6	19	6	43	1	0	0	1	0	0	0	1	0	1	0	0	0	0	0	0	0	0	0	1	1	0	0	0	0	0	0	0	0	2	0	0	1	0	0	0	0
1501	11	2	4	1	3	2	0	1	0	7	1	16	2	0	0	0	0	1	0	0	0	1	0	0	0	0	0	0	0	0	0	0	0	0	0	0	1	0	0	0	0	0	0	1	0	0	0	0	0
1502	12	4	2	1	3	1	5	2	8	7	10	30	1	0	0	1	1	1	1	1	1	0	1	0	0	0	0	0	1	1	0	0	0	0	0	0	1	0	0	0	0	1	0	1	0	0	0	0	1
1503	12	9	5	3	3	2	3	2	4	17	6	35	2	0	0	0	0	1	0	0	0	1	0	0	0	1	1	0	1	0	0	1	0	0	0	0	0	0	1	0	1	1	2	1	1	0	0	0	0
1504	12	6	4	8	2	2	2	1	4	18	5	34	2	0	0	0	1	0	0	0	0	0	1	0	0	0	0	0	0	0	0	0	1	0	0	0	2	0	0	0	0	1	0	0	2	0	0	0	0
1505	14	2	7	3	3	4	3	4	5	12	9	36	1	0	0	0	0	2	0	0	1	0	0	1	0	1	0	0	0	0	0	0	0	0	0	1	0	0	0	0	0	0	0	0	1	0	0	0	0
1506	12	1	3	0	5	2	3	3	18	4	21	42	1	0	0	0	0	2	0	1	1	0	1	1	0	0	0	0	1	0	0	0	1	1	1	0	0	0	0	1	0	0	0	0	1	0	0	0	0
1507	11	0	0	0	0	0	0	0	0	0	0	0	2	0	0	0	0	0	0	0	0	0	0	0	0	0	0	0	0	0	0	0	0	0	0	0	0	0	0	0	0	0	0	0	0	0	0	0	0
1508	11	1	0	1	0	1	2	0	1	2	1	8	2	0	0	0	0	0	0	0	0	0	0	0	0	0	0	0	0	0	0	0	0	0	0	0	0	0	0	0	0	0	1	0	0	0	0	0	0
1509	11	1	0	0	0	0	1	0	3	1	3	7	2	0	0	0	0	0	0	0	0	0	0	0	0	0	0	0	0	0	0	0	0	0	1	1	0	0	0	0	0	0	0	0	0	0	0	0	0
1510	11	2	0	0	2	2	1	4	4	2	8	15	1	0	0	0	0	0	0	0	0	0	1	0	0	0	0	0	0	0	0	0	0	0	0	0	0	0	0	0	0	0	1	0	0	0	0	0	0
1511	11	0	1	0	0	1	3	0	4	1	4	11	1	0	0	0	1	0	0	0	0	0	1	0	0	0	0	0	0	0	0	0	0	0	0	0	0	0	0	0	0	0	0	0	0	0	0	0	0
1512	11	1	0	2	0	1	0	0	0	3	0	4	1	0	0	0	0	0	0	0	0	0	0	0	0	0	0	0	0	0	0	0	0	0	0	0	0	0	0	0	0	0	0	0	0	0	0	0	0
1513	12	4	2	0	3	1	3	0	1	6	1	15	2	0	0	0	0	0	0	0	0	0	0	1	0	0	0	0	0	0	0	1	0	0	0	0	0	0	0	0	0	1	0	1	1	0	0	0	1
1514	16	11	5	4	4	3	7	2	3	20	5	45	1	0	0	1	0	2	0	0	2	1	1	0	1	1	1	0	1	0	0	1	0	0	0	0	1	1	1	0	0	2	1	0	1	1	0	1	0
1515	15	2	2	8	3	6	5	2	4	12	6	36	1	0	0	0	0	2	0	0	0	2	1	1	0	0	0	0	1	1	0	1	0	0	0	1	0	0	0	0	0	0	0	0	2	0	0	0	0
1516	11	1	3	0	4	1	3	1	3	4	4	20	2	0	0	0	0	2	0	0	0	0	0	0	0	0	0	0	0	0	0	1	0	0	0	0	1	0	0	0	0	0	0	0	0	0	0	0	0
1517	13	2	3	0	2	2	2	1	1	5	2	16	2	0	0	0	0	0	1	0	0	1	1	0	0	0	0	0	0	0	1	0	0	0	0	1	0	0	0	0	0	0	0	1	1	0	0	0	0
1518	14	5	2	0	4	1	7	2	13	7	15	38	1	1	0	1	0	0	0	1	2	0	2	1	0	0	1	0	1	1	0	1	0	0	1	0	0	0	0	1	0	0	1	1	0	0	0	1	1
1519	13	0	0	0	0	0	0	0	0	0	0	0	2	0	0	0	0	0	0	0	0	0	0	0	0	0	0	0	0	0	0	0	0	0	0	0	0	0	0	0	0	0	0	0	0	0	0	0	0
1520	13	0	0	0	0	0	0	0	0	0	0	0	2	0	0	0	0	0	0	0	0	0	0	0	0	0	0	0	0	0	0	0	0	0	0	0	0	0	0	0	0	0	0	0	0	0	0	0	0
1521	14	0	0	0	0	0	0	0	0	0	0	0	2	0	0	0	0	0	0	0	0	0	0	0	0	0	0	0	0	0	0	0	0	0	0	0	0	0	0	0	0	0	0	0	0	0	0	0	0
1522	11	0	0	0	0	0	2	0	4	0	4	6	1	0	0	0	0	0	0	0	0	0	1	0	0	0	0	0	0	0	0	0	1	1	1	1	0	0	0	0	0	0	0	0	0	0	0	0	0
1523	11	0	0	0	1	0	0	0	2	0	2	5	2	0	0	0	0	0	0	0	0	0	0	1	0	0	0	0	0	0	0	0	0	0	0	0	0	0	0	0	0	0	0	0	0	0	0	0	0
1524	13	0	0	0	0	0	1	0	1	0	1	2	1	0	0	1	0	0	0	0	0	0	1	0	0	0	0	0	0	0	0	0	0	0	0	0	0	0	0	0	0	0	0	0	0	0	0	0	0
1525	13	6	2	1	2	1	0	3	3	9	6	21	1	0	0	0	0	1	0	0	0	0	0	0	0	0	0	0	0	0	0	0	0	0	0	1	0	0	0	0	0	1	0	0	2	0	0	0	0
1526	16	10	2	5	2	2	1	1	4	17	5	33	1	0	0	0	0	1	0	0	0	1	0	0	0	0	1	0	0	0	0	1	0	0	0	0	2	0	0	0	0	2	0	1	2	0	0	0	0
1527	13	3	6	1	7	3	12	13	24	10	37	82	1	1	0	1	2	0	0	0	2	1	2	1	0	0	1	2	1	0	0	0	1	2	2	2	1	0	0	2	1	1	0	0	0	1	1	0	0
1528	17	3	3	0	2	2	4	6	10	6	16	37	1	0	0	0	0	0	0	0	1	1	0	0	0	0	0	0	1	1	0	1	0	0	1	1	1	0	0	0	1	0	0	1	1	0	0	0	0
1529	17	10	4	5	9	10	9	5	20	19	25	82	2	2	1	1	0	0	1	0	1	2	1	2	2	1	1	2	0	1	1	0	1	1	1	2	0	0	0	1	0	2	0	1	2	0	0	0	1
1530	14	7	4	5	2	2	4	1	5	16	6	36	2	0	0	1	1	1	0	0	0	0	0	0	0	0	0	0	0	1	0	1	0	0	0	0	0	0	0	0	0	0	0	2	2	0	0	0	0
1531	13	0	0	0	0	1	0	1	3	0	4	5	2	0	0	0	0	0	0	0	0	0	0	0	0	0	0	0	0	0	0	0	1	0	0	0	0	0	1	0	0	0	0	0	0	0	0	0	0
1532	14	0	0	0	1	0	1	0	0	0	0	2	2	0	0	0	0	0	0	0	0	0	0	1	0	0	0	0	0	0	0	0	0	0	0	0	0	0	0	0	0	0	0	0	0	0	0	0	0
1533	14	0	0	0	0	0	0	0	0	0	0	0	2	0	0	0	0	0	0	0	0	0	0	0	0	0	0	0	0	0	0	0	0	0	0	0	0	0	0	0	0	0	0	0	0	0	0	0	0
1534	15	0	0	0	0	0	0	0	0	0	0	0	1	0	0	0	0	0	0	0	0	0	0	0	0	0	0	0	0	0	0	0	0	0	0	0	0	0	0	0	0	0	0	0	0	0	0	0	0
1535	15	0	1	0	0	0	3	1	1	1	2	6	1	1	0	0	1	0	0	0	0	0	1	0	0	0	0	0	0	0	0	0	0	0	0	0	0	0	0	0	0	0	0	0	0	0	0	0	0
1536	13	0	0	0	0	0	0	0	1	0	1	1	1	0	0	1	0	0	0	0	0	0	0	0	0	0	0	0	0	0	0	0	0	0	0	0	0	0	0	0	0	0	0	0	0	0	0	0	0
1537	17	8	4	0	4	3	6	6	7	12	13	41	2	1	0	1	1	1	0	0	1	1	0	0	0	0	0	0	0	0	1	1	0	0	1	0	0	1	1	1	1	1	0	1	1	0	0	1	0
1538	15	8	2	0	5	3	2	1	3	10	4	30	2	0	0	0	0	1	0	0	0	1	1	1	0	0	1	0	0	1	0	2	0	0	0	0	1	2	0	0	0	0	0	2	1	1	0	0	0
1539	15	8	2	9	5	8	3	4	5	19	9	50	2	0	0	0	0	1	0	0	1	1	1	0	0	1	1	0	0	0	0	0	0	0	0	0	0	0	1	0	0	0	0	1	1	0	0	1	2
1540	14	5	5	3	7	1	7	0	1	13	1	31	2	0	0	0	2	2	0	0	2	1	2	2	0	0	0	0	0	0	0	0	0	0	0	0	0	0	0	2	0	2	0	2	1	0	0	0	0
1541	16	9	4	6	2	7	7	6	15	19	21	63	1	0	0	2	0	2	0	1	1	0	1	0	0	1	0	0	1	2	1	1	0	0	1	1	1	1	1	0	1	2	0	1	2	0	0	0	0
1542	18	9	3	3	5	2	7	3	14	15	17	52	2	0	0	1	1	2	0	0	1	1	1	0	0	0	2	0	1	1	1	1	0	0	1	0	1	2	0	0	0	0	0	0	2	1	1	0	0
1543	14	6	1	2	1	0	3	1	6	9	7	27	2	0	0	1	1	0	0	1	0	0	2	0	1	0	0	0	0	0	0	0	0	0	2	0	0	0	0	0	0	0	0	2	0	1	0	0	0
1544	15	5	0	2	1	2	1	2	5	7	7	21	2	0	0	0	0	0	0	0	0	0	0	0	1	1	0	0	0	0	0	0	0	0	0	0	1	0	1	0	0	2	0	1	1	0	0	0	0
1545	15	4	1	4	0	0	2	1	3	9	4	16	2	0	0	1	0	0	0	0	0	0	0	0	0	0	0	1	0	0	0	0	0	0	1	0	0	0	1	0	0	1	0	0	1	0	0	0	0
1546	15	0	0	1	0	0	0	0	0	1	0	1	1	0	0	0	0	0	0	0	0	0	0	0	0	0	0	0	0	0	0	0	0	0	0	0	0	0	0	0	0	0	0	0	0	0	0	0	0
1547	14	0	2	0	0	0	1	0	1	2	1	5	1	0	0	0	0	0	0	0	0	0	0	0	0	0	0	0	0	0	0	0	0	0	0	0	0	0	0	0	0	0	0	0	0	0	0	0	0
1548	14	2	0	3	1	0	0	0	0	5	0	8	1	0	0	0	0	0	0	0	0	0	0	1	0	0	0	0	0	0	0	0	0	0	0	0	1	0	0	0	0	1	0	0	0	0	0	0	0
1549	16	5	3	0	1	2	2	1	2	8	3	17	1	0	0	0	0	2	0	0	1	0	0	0	0	0	0	0	0	1	0	0	0	0	0	0	0	0	0	0	0	1	0	1	1	0	0	0	0
1550	16	3	1	3	6	2	5	3	11	7	14	40	2	0	0	1	0	1	0	0	1	0	2	2	0	0	0	0	0	1	0	2	0	0	1	0	2	0	0	0	0	0	0	1	2	0	1	0	0
1551	17	3	1	2	4	4	5	2	2	6	4	29	2	0	0	0	0	0	2	0	0	1	1	0	0	2	0	0	0	0	2	0	0	0	0	0	0	0	0	0	0	1	0	0	0	0	1	0	0
1552	16	10	4	6	3	7	5	1	1	20	2	40	2	0	0	0	0	1	0	0	1	1	0	0	0	1	0	0	0	1	0	1	0	0	0	0	0	0	0	0	0	2	0	1	1	0	0	1	0
1553	17	3	3	5	3	3	5	1	9	11	10	37	2	0	0	1	0	1	0	0	1	0	1	0	0	0	1	0	0	1	0	1	0	0	1	0	1	1	0	0	0	0	0	0	2	0	0	0	0
1554	15	5	2	1	3	2	3	2	5	8	7	24	1	0	0	0	0	1	0	0	0	0	1	1	0	0	0	0	0	1	0	0	0	1	1	0	0	0	0	0	1	0	0	1	1	0	0	0	0
1555	15	0	0	2	0	0	0	0	0	2	0	2	2	0	0	0	0	0	0	0	0	0	0	0	0	0	0	0	0	0	0	0	0	0	0	0	0	0	0	0	0	0	0	0	0	0	0	0	0
1556	15	0	0	0	0	0	1	0	0	0	0	1	2	0	0	0	0	0	0	0	0	0	0	0	0	0	0	0	0	0	0	0	0	0	0	0	0	0	0	0	0	0	0	0	0	0	0	0	0
1557	15	0	0	0	2	0	0	0	0	0	0	2	2	0	0	0	0	0	0	0	0	0	0	1	1	0	0	0	0	0	0	0	0	0	0	0	0	0	0	0	0	0	0	0	0	0	0	0	0
1558	14	2	0	2	1	1	0	1	1	4	2	10	1	0	0	0	0	0	0	1	0	0	0	0	0	0	0	0	0	0	0	0	0	0	0	0	0	0	0	0	0	1	0	1	0	0	0	0	0
1559	16	0	0	0	0	0	0	0	0	0	0	0	1	0	0	0	0	0	0	0	0	0	0	0	0	0	0	0	0	0	0	0	0	0	0	0	0	0	0	0	0	0	0	0	0	0	0	0	0
1560	15	0	0	0	0	0	0	0	0	0	0	0	1	0	0	0	0	0	0	0	0	0	0	0	0	0	0	0	0	0	0	0	0	0	0	0	0	0	0	0	0	0	0	0	0	0	0	0	0
1621	13	4	0	0	0	2	0	0	0	4	0	9	1	0	0	0	0	0	0	0	0	0	0	0	0	0	0	0	0	0	0	0	0	0	0	0	1	0	0	0	0	0	0	2	1	0	0	0	0
1622	13	4	1	0	0	0	5	0	1	5	1	12	1	1	0	1	0	0	0	0	0	0	2	0	0	0	0	0	0	0	0	0	0	0	0	0	0	0	0	0	0	0	0	2	1	0	0	0	0
1623	13	5	1	18	1	6	2	1	0	24	1	36	2	0	0	0	0	0	0	0	0	1	0	1	0	0	0	0	0	0	0	0	0	0	0	0	0	0	0	0	0	0	0	2	2	0	0	0	0
1624	12	3	0	0	1	0	2	0	0	3	0	7	2	1	0	0	0	0	0	0	0	0	1	1	0	0	0	0	0	0	0	0	0	0	0	0	0	0	0	0	0	0	0	2	1	0	0	0	0
1625	12	5	2	6	4	9	6	4	23	13	27	68	2	1	0	1	1	1	0	0	1	0	1	1	0	0	2	0	1	1	2	0	2	1	2	0	0	2	0	0	1	0	0	0	1	0	0	0	0
1626	12	2	4	11	8	10	12	5	16	17	21	76	1	1	0	1	2	0	0	0	2	1	2	1	0	1	0	0	1	1	0	0	1	0	1	1	0	0	0	1	0	0	0	0	1	0	0	0	1
1627	14	0	1	2	1	1	3	0	2	3	2	11	2	1	0	0	1	1	0	0	0	0	1	0	0	0	0	0	0	0	0	0	0	0	0	0	0	0	0	0	0	0	0	0	0	0	0	0	0
1628	13	2	2	0	0	0	3	2	4	4	6	15	2	0	0	1	1	1	0	0	0	0	1	0	0	1	0	0	0	0	0	0	0	0	0	1	0	0	0	0	0	0	0	1	0	0	0	0	0
1629	14	1	1	1	3	0	4	1	3	3	4	16	2	0	0	0	0	0	0	0	0	0	1	1	0	0	1	0	0	0	0	1	0	0	0	1	0	1	0	0	0	0	0	0	0	0	0	0	0
1630	12	0	2	0	2	0	7	1	0	2	1	14	1	1	0	0	1	0	0	1	1	0	1	1	0	1	0	0	0	0	0	0	0	0	0	0	0	0	0	0	0	0	0	0	0	0	0	0	0
1631	13	0	0	0	2	0	2	1	0	0	1	5	1	1	0	0	0	0	0	0	0	0	1	1	0	0	0	0	0	0	0	0	0	0	0	0	0	0	0	0	0	0	0	0	0	0	0	0	0
1632	13	0	1	1	2	0	6	2	2	2	4	20	1	1	0	0	2	1	0	0	1	0	0	0	1	1	0	0	0	0	0	0	0	0	0	0	1	0	0	0	0	0	0	0	0	0	0	0	0
1633	12	4	3	5	6	4	4	2	6	12	8	36	1	0	0	0	1	0	0	0	1	0	1	2	1	0	1	0	0	0	1	0	0	0	0	0	0	0	1	0	0	0	0	0	0	1	0	0	1
1634	14	11	7	7	9	8	10	4	20	25	24	86	2	2	0	2	2	0	0	1	0	1	2	0	0	1	2	0	2	0	1	1	2	0	2	1	0	0	0	2	0	2	1	0	0	0	0	0	1
1635	13	8	9	8	9	3	14	4	17	25	21	83	2	0	0	2	2	0	0	0	2	2	2	2	2	1	1	1	0	0	0	1	0	2	1	0	0	0	2	2	1	0	0	0	2	1	0	0	0
1636	13	2	2	3	4	2	6	1	8	7	9	32	1	0	0	1	1	2	0	0	1	0	1	0	0	0	0	0	0	0	0	1	0	0	1	0	0	0	0	0	0	0	0	0	1	0	0	0	0
1637	13	6	1	2	3	1	1	4	2	9	6	24	2	0	0	0	0	1	0	0	0	1	0	0	0	0	0	0	0	1	0	0	0	1	0	0	0	0	1	0	0	1	0	2	2	0	0	0	1
1638	14	7	3	9	1	3	2	3	4	19	7	34	2	0	0	0	0	0	0	0	0	1	1	0	0	0	1	0	0	0	0	1	0	0	1	0	0	0	0	0	0	1	2	0	1	0	0	0	0
1639	14	2	1	0	2	0	2	2	3	3	5	12	2	0	0	0	0	0	0	0	0	0	1	1	0	0	0	0	0	1	0	0	0	0	1	0	0	0	1	0	1	0	0	0	0	1	0	0	0
1640	16	1	2	1	0	0	3	1	0	4	1	8	2	0	0	0	0	1	0	0	0	0	0	0	0	1	0	0	0	0	0	0	0	0	0	0	0	0	1	0	0	0	0	0	0	0	0	0	0
1641	13	0	0	0	0	0	0	0	0	0	0	0	2	0	0	0	0	0	0	0	0	0	0	0	0	0	0	0	0	0	0	0	0	0	0	0	0	0	0	0	0	0	0	0	0	0	0	0	0
1642	13	3	0	2	2	2	4	3	5	5	8	24	1	0	0	1	0	0	0	1	1	1	1	0	0	0	0	1	0	0	0	1	0	0	1	0	0	0	1	1	0	0	0	1	1	0	0	0	0
1643	13	2	2	1	1	0	5	0	0	5	0	11	1	0	0	0	2	0	0	0	0	0	0	1	0	1	0	0	0	0	0	0	0	0	0	0	0	0	0	0	0	0	0	0	0	0	0	0	0
1644	13	0	0	0	1	0	1	2	4	0	6	8	1	0	0	1	0	0	0	0	0	0	1	0	0	0	0	0	0	0	0	1	0	0	1	0	0	0	1	0	0	0	0	0	0	0	0	0	0
1645	14	7	3	5	5	7	11	5	16	15	21	66	2	0	0	2	1	0	0	0	2	0	1	0	0	2	1	0	0	1	2	0	1	0	2	0	0	0	2	1	0	0	1	0	0	2	0	1	0
1646	15	5	8	0	4	2	12	6	8	13	14	51	1	1	0	1	1	1	0	2	0	1	2	1	1	1	0	0	1	1	0	1	0	0	1	0	1	0	2	1	1	0	0	1	1	0	0	0	0
1647	15	4	2	5	5	2	5	2	6	11	8	37	1	1	0	0	0	0	0	0	1	0	2	2	0	0	0	0	1	0	0	0	0	0	1	0	1	0	0	0	0	0	0	1	0	1	0	0	1
1648	16	8	1	4	1	1	2	0	1	13	1	22	1	0	0	0	1	0	0	0	0	0	0	0	0	0	0	1	0	0	0	1	0	0	0	0	0	0	0	1	0	1	0	2	2	0	0	0	0
1649	15	4	2	6	4	2	8	5	5	12	10	36	2	0	0	1	1	0	0	0	1	1	1	2	0	0	0	0	0	1	0	1	0	0	1	0	0	0	1	0	1	0	0	0	1	1	0	0	0
1650	14	7	4	4	3	0	2	0	2	15	2	24	2	0	0	0	0	2	0	0	0	0	0	1	1	1	0	0	0	1	0	1	0	0	0	1	0	0	0	0	0	1	0	2	2	0	0	0	0
1651	12	6	5	2	3	2	5	4	5	13	9	36	2	1	0	0	1	0	0	0	0	1	0	0	1	1	0	1	0	1	0	1	0	0	1	0	1	1	0	1	2	1	0	1	1	0	0	0	0
1652	15	6	3	0	4	2	2	0	4	9	4	24	2	0	0	1	0	0	0	0	0	1	1	1	0	0	0	0	0	1	0	2	0	0	1	0	1	1	0	1	0	0	0	1	1	0	0	1	0
1653	13	3	5	0	3	1	3	0	4	8	4	20	2	0	0	0	0	0	0	0	0	0	0	0	1	1	0	0	0	1	0	1	0	0	0	1	1	0	0	1	0	0	0	2	0	0	0	0	0
1654	14	8	13	2	6	2	8	1	5	23	6	48	1	1	1	1	0	1	0	1	0	0	1	1	1	1	1	0	0	1	0	1	0	0	0	0	1	1	0	1	0	0	0	1	0	0	0	0	0
1655	15	3	5	1	9	1	13	9	10	9	19	58	1	1	0	1	2	0	0	1	1	1	1	0	1	2	0	0	1	1	0	1	0	0	1	1	1	1	2	1	0	0	0	1	0	1	1	0	1
1656	14	7	5	3	11	3	14	16	28	15	44	97	1	2	0	2	2	0	0	2	2	0	2	0	0	0	0	2	2	2	0	0	2	2	2	2	2	1	2	1	2	1	1	0	0	1	0	1	2
1657	18	2	2	0	1	0	5	3	6	4	9	22	1	0	0	0	1	0	0	0	1	0	0	0	0	0	0	0	0	0	0	2	0	0	1	0	0	0	2	1	0	0	0	1	1	0	0	0	0
1658	14	11	6	9	5	3	2	1	3	26	4	48	2	0	0	0	0	0	0	0	0	0	0	1	0	1	1	2	0	0	0	0	1	0	0	0	0	0	0	0	0	1	0	1	2	0	0	0	0
1659	15	5	1	6	0	1	2	0	3	12	3	22	1	0	0	0	0	0	0	0	1	0	0	0	0	0	0	1	0	0	0	1	0	0	0	0	2	0	0	0	0	1	0	1	2	0	0	0	0
1660	15	17	6	10	9	7	7	4	13	33	17	84	2	1	0	2	0	2	0	0	2	2	0	1	0	0	2	0	0	0	1	2	0	0	0	0	1	0	2	2	0	2	0	0	2	2	2	2	2
1661	16	1	1	6	4	1	3	1	4	8	5	26	1	0	0	1	0	1	0	0	1	0	2	0	1	0	0	1	0	0	0	1	1	0	0	0	1	0	0	0	0	0	0	0	1	0	0	0	0
1662	14	1	1	2	2	1	1	1	0	4	1	10	2	0	0	0	0	1	0	0	1	0	0	1	0	0	0	0	0	0	0	0	0	0	0	0	0	0	1	0	0	0	0	0	0	0	1	0	0
1663	13	5	1	1	1	1	7	1	7	7	8	28	2	1	0	1	1	1	0	0	1	1	1	0	0	1	0	2	1	1	0	1	0	0	1	1	1	1	0	0	1	2	0	1	1	0	0	0	0
1664	14	3	2	2	4	1	2	2	5	7	7	22	2	0	0	1	1	1	0	0	0	0	0	1	0	0	1	0	0	1	0	2	0	0	1	0	0	0	1	0	0	0	0	0	2	0	1	0	1
1665	14	6	5	5	4	3	5	1	5	16	6	40	2	0	0	0	0	0	0	0	0	0	0	1	0	1	0	1	0	2	0	0	0	0	0	0	1	0	0	0	0	2	0	1	0	0	0	0	0
1666	15	6	2	1	6	3	5	4	9	9	13	41	1	0	0	1	0	1	0	0	1	0	1	1	0	1	0	0	0	1	0	1	0	1	0	0	0	1	1	1	1	0	0	1	2	0	0	0	0
1667	14	2	1	3	3	0	2	1	8	6	9	27	1	0	0	0	0	0	0	1	1	0	1	1	1	0	0	1	1	0	0	0	0	0	0	1	1	0	0	0	0	0	0	0	0	2	0	0	1
1668	16	3	3	2	2	4	5	3	7	8	10	33	1	0	0	0	1	0	0	0	0	1	0	0	0	1	0	1	0	0	0	0	0	0	0	0	0	0	0	1	0	0	1	0	1	0	0	0	0
1669	16	9	4	10	3	10	11	5	7	23	12	62	1	0	0	0	2	0	0	0	2	2	1	2	0	1	0	0	0	0	0	0	0	0	1	1	1	0	0	0	0	0	1	1	1	0	0	0	1
1670	17	3	2	8	3	5	2	0	1	13	1	24	2	0	0	0	0	0	0	0	2	2	0	1	0	0	0	0	0	0	0	0	0	0	0	1	0	0	0	0	0	0	0	0	1	0	0	0	1
1671	17	2	4	4	3	4	3	1	7	10	8	29	1	0	0	0	0	0	0	0	0	2	0	0	2	0	0	0	0	0	0	0	2	0	1	0	0	0	1	0	0	0	0	0	2	0	0	0	0
1672	18	7	3	11	4	1	4	2	5	21	7	43	2	1	0	1	1	1	0	0	2	0	0	0	0	0	0	0	0	0	0	1	0	0	0	0	1	0	1	0	0	2	0	0	1	0	1	0	1
1673	17	4	2	9	7	5	3	2	6	15	8	45	1	0	0	0	0	1	0	2	1	0	0	1	0	0	0	1	0	0	0	0	0	0	1	0	0	1	0	0	1	1	0	1	0	0	0	0	1
1674	16	7	2	7	4	4	3	2	3	16	5	38	2	0	0	0	0	1	0	0	1	1	0	1	0	0	1	0	0	1	0	0	0	0	1	0	0	0	1	0	0	1	0	1	0	1	1	0	1
1675	15	0	1	1	1	0	0	2	1	2	3	6	2	0	0	0	0	1	0	0	0	0	0	0	0	0	0	0	0	0	0	0	0	0	0	0	0	0	1	1	1	0	0	0	0	0	0	0	0
1676	16	7	2	0	5	1	8	1	3	9	4	41	2	1	0	0	0	1	0	0	1	0	1	0	2	2	0	1	0	0	0	1	0	0	0	0	2	0	1	1	0	2	0	0	0	0	0	0	0
1677	16	2	0	1	1	0	1	0	2	3	2	10	2	1	0	0	0	0	0	0	0	0	0	1	0	0	0	0	0	0	0	0	0	0	0	0	2	0	0	0	0	0	0	0	1	1	0	0	0
1678	15	6	4	3	6	2	4	2	7	13	9	39	1	0	0	1	1	1	0	0	0	1	0	0	1	1	0	0	0	1	0	1	0	0	1	1	0	1	1	0	1	0	0	1	2	1	2	0	0
1679	14	2	2	3	3	4	2	5	11	7	16	35	1	0	0	1	1	0	0	0	0	0	1	2	0	0	0	0	0	0	0	0	0	0	1	1	1	0	2	0	1	0	0	0	0	0	0	1	0
1680	17	4	5	4	3	1	4	1	4	13	5	27	1	0	0	0	1	1	0	0	1	0	0	0	0	1	1	0	0	1	0	1	0	0	0	0	0	1	0	0	0	0	0	0	0	1	0	0	0
1741	11	4	3	1	3	6	7	3	3	8	6	31	2	1	0	1	0	0	0	0	2	2	2	1	0	1	0	0	0	0	0	0	0	0	1	0	0	1	0	0	1	0	0	0	1	0	0	0	0
1742	14	3	0	7	0	0	1	0	1	10	1	12	2	0	0	0	0	0	0	0	0	0	0	0	0	0	0	0	0	0	0	1	0	0	0	0	0	0	0	0	0	0	0	0	2	1	0	0	0
1743	11	4	1	4	0	5	2	4	7	9	11	32	2	0	0	0	0	0	0	0	1	0	0	0	0	0	1	0	0	0	0	0	0	0	1	0	0	0	0	0	1	0	0	1	0	0	0	0	0
1744	15	2	4	2	2	6	5	5	16	8	21	47	1	1	0	2	0	0	1	0	0	2	2	1	0	1	0	0	1	0	0	0	1	0	2	0	0	0	1	0	1	0	0	1	0	0	0	0	0
1745	14	5	4	6	0	1	4	4	8	15	12	40	1	0	0	0	1	0	0	0	0	0	0	0	0	1	0	0	0	0	0	0	1	0	1	0	0	0	1	0	1	2	0	0	0	0	0	0	0
1746	12	9	5	6	6	7	6	4	12	20	16	57	2	0	0	0	1	0	0	0	1	1	1	1	0	2	0	0	0	0	0	2	0	0	2	0	0	0	2	2	1	0	0	0	2	2	1	0	0
1747	15	1	1	5	4	2	4	0	2	7	2	22	1	1	0	0	1	1	0	0	0	0	0	2	1	2	0	2	0	0	2	0	0	0	0	1	0	0	0	0	0	0	0	0	0	0	0	0	1
1748	12	2	1	4	0	2	0	1	1	7	2	13	1	0	0	0	0	1	0	0	0	0	0	0	0	0	0	1	0	0	0	1	0	0	0	0	0	0	1	0	0	0	0	0	0	0	0	0	0
1749	12	5	3	4	4	0	5	3	11	12	14	40	1	0	0	0	0	1	0	0	1	0	0	1	0	1	0	1	0	0	0	0	0	0	1	1	1	0	1	1	0	1	0	1	0	1	0	1	1
1750	12	1	0	3	0	3	1	0	0	4	0	13	2	0	0	0	0	0	1	0	0	0	0	0	0	1	0	1	0	0	0	0	0	0	0	0	0	0	0	0	0	0	0	0	0	1	0	0	0
1752	12	3	1	3	0	3	0	1	1	7	2	15	2	0	0	0	0	1	0	0	0	0	0	0	0	0	0	1	0	0	0	0	0	0	0	0	1	0	1	0	0	1	0	1	0	1	0	0	0
1753	14	7	3	10	6	7	5	0	5	20	5	47	1	0	0	0	1	1	0	0	0	2	2	0	1	0	0	0	0	1	0	0	0	0	1	2	1	2	0	0	0	1	2	0	2	0	0	1	0
1754	14	0	0	0	0	0	1	0	3	0	3	4	1	0	0	0	1	0	0	0	0	0	0	0	0	0	0	0	0	0	0	0	0	0	0	0	0	0	0	0	0	0	0	0	0	0	0	0	0
1755	14	10	6	12	6	10	7	3	7	28	10	70	1	0	0	0	1	1	0	1	0	1	1	0	0	0	1	0	0	0	0	0	0	0	1	1	2	1	0	0	1	1	0	2	0	0	1	2	1
1756	15	5	3	6	1	2	2	0	0	14	0	20	2	0	0	0	1	1	0	0	1	1	0	0	0	0	0	0	0	0	0	0	0	0	0	0	0	0	0	0	0	1	0	1	1	1	0	0	0
1757	13	4	6	8	9	7	7	3	10	18	13	64	2	0	0	0	1	1	2	0	1	1	1	0	0	1	0	0	1	0	0	0	0	0	1	1	0	0	1	1	1	1	0	2	0	0	1	1	2
1758	13	11	5	8	5	3	10	3	7	24	10	60	2	2	0	0	2	1	2	0	2	1	0	1	0	0	0	1	0	1	0	1	0	0	0	1	1	1	0	0	1	1	1	2	2	0	0	1	1
1759	12	0	0	0	0	0	1	0	1	0	1	2	1	0	0	0	0	0	0	0	0	0	1	0	0	0	0	0	1	0	0	0	0	0	0	0	0	0	0	0	0	0	0	0	0	0	0	0	0
1760	14	1	0	1	0	0	1	0	0	2	0	3	1	0	0	0	0	0	0	0	0	0	0	0	0	0	0	0	0	0	0	0	0	0	0	0	0	0	0	0	0	0	0	1	0	0	0	0	0
1762	13	4	1	2	0	0	0	1	0	7	1	8	1	0	0	0	0	0	0	0	0	0	0	0	0	0	0	0	0	0	0	0	0	0	0	0	0	0	0	0	0	1	0	1	1	0	0	0	0
1763	14	3	1	0	0	0	0	0	0	4	0	4	2	0	0	0	0	0	0	0	0	0	0	0	0	0	0	0	0	0	0	0	0	0	0	0	0	0	0	0	0	0	0	1	1	0	0	0	0
1764	14	3	0	0	0	0	2	0	0	3	0	6	2	0	0	0	0	0	0	0	0	0	1	0	0	0	0	0	0	0	0	0	0	0	0	0	0	0	0	0	0	0	0	1	1	1	0	0	0
1765	15	1	1	0	0	1	0	0	0	2	0	3	1	0	0	0	0	0	0	0	0	0	0	0	0	0	0	0	0	0	0	0	0	0	0	0	0	0	0	0	0	0	0	0	0	0	0	0	0
1766	14	0	1	0	0	0	1	0	0	1	0	2	1	0	0	0	0	0	0	0	0	0	1	0	0	0	0	0	0	0	0	0	0	0	0	0	0	0	0	0	0	0	0	0	0	0	0	0	0
1767	13	1	0	0	0	0	0	0	0	1	0	1	1	0	0	0	0	0	0	0	0	0	0	0	0	0	0	0	0	0	0	0	0	0	0	0	0	0	0	0	0	0	0	0	0	0	0	0	0
1768	14	1	1	0	0	0	1	1	0	2	1	4	2	0	1	0	0	0	0	0	0	0	0	0	0	0	0	0	0	0	0	0	0	0	0	0	0	0	0	0	0	0	0	0	0	0	0	0	0
1769	17	1	2	0	1	0	4	0	2	3	2	11	2	1	0	0	0	0	0	0	1	0	0	0	0	0	0	0	0	0	0	0	0	0	0	0	0	0	0	0	0	0	0	0	0	0	0	0	0
1770	17	1	2	1	1	0	4	0	2	4	2	12	2	1	0	0	0	0	0	0	1	0	0	0	0	0	0	0	0	0	0	0	0	0	0	0	0	0	0	0	0	0	0	0	0	0	0	0	0
1771	14	2	4	9	5	0	4	1	3	15	4	31	2	0	0	0	0	0	0	0	0	0	1	1	0	1	0	0	0	0	0	0	0	0	1	0	1	0	0	1	0	0	0	0	0	0	1	1	0
1772	14	8	6	11	9	10	6	7	17	25	24	85	2	1	0	1	1	1	0	0	1	0	0	1	1	1	0	0	1	0	1	1	0	2	1	1	1	1	1	0	0	0	1	1	0	1	1	0	1
1773	13	2	3	5	2	2	6	0	1	10	1	22	2	0	0	0	2	0	0	0	2	0	0	0	0	2	0	0	0	0	0	0	0	0	0	0	0	0	0	0	0	0	0	0	2	0	0	0	0
1774	12	0	2	0	4	2	8	2	9	2	11	31	1	0	0	0	2	2	0	0	2	2	2	2	1	1	0	0	1	1	0	1	0	0	1	1	2	0	0	1	1	0	0	0	0	0	0	0	0
1775	14	2	1	0	3	1	0	1	1	3	2	10	1	0	0	0	0	0	0	0	0	0	0	1	0	0	1	1	0	0	0	0	0	0	0	0	0	0	0	0	0	0	0	0	0	0	0	0	1
1776	13	2	5	5	6	4	7	2	3	12	5	39	1	1	0	0	1	1	0	1	1	1	1	2	0	1	0	0	0	1	0	1	0	0	0	0	0	0	0	1	0	1	0	0	0	0	0	1	1
1777	18	3	2	2	2	5	0	3	3	7	6	21	1	0	0	0	0	0	0	0	0	0	0	0	0	0	0	0	0	0	0	0	0	0	1	0	0	0	1	0	0	0	0	0	0	0	0	0	0
1778	14	4	5	7	2	3	4	0	2	16	2	31	1	0	0	0	0	0	0	0	1	1	0	0	0	0	0	0	0	0	0	0	0	0	0	0	1	0	0	0	0	0	0	1	0	0	0	0	0
1779	15	2	1	5	4	1	2	0	3	8	3	20	2	0	0	1	2	1	0	0	0	0	0	2	1	0	0	0	1	0	0	1	0	0	0	0	0	0	0	0	0	1	0	0	0	0	0	0	0
1780	18	0	0	0	0	0	7	2	8	0	10	18	2	1	0	1	1	0	0	0	1	0	1	0	0	0	0	0	1	0	0	0	0	0	1	1	0	0	0	0	0	0	0	0	0	0	0	0	0
1781	16	2	3	4	2	3	4	2	7	9	9	29	2	0	0	1	1	0	0	0	1	0	0	0	0	0	0	0	0	1	0	0	0	0	1	0	0	1	0	0	0	0	0	0	1	0	0	0	0
1782	15	3	1	1	3	3	1	0	5	5	5	20	2	0	0	2	0	0	0	0	1	0	0	1	0	0	0	0	0	0	0	1	0	0	0	0	1	0	0	0	0	1	0	0	1	0	0	0	1
1783	17	14	8	17	8	14	11	6	11	39	17	94	1	1	0	1	2	1	0	0	2	1	1	1	1	1	1	2	1	0	1	1	1	0	0	1	0	2	1	0	1	1	0	0	1	2	1	1	0
1784	16	7	9	8	10	8	7	17	15	24	32	94	1	0	1	0	2	2	2	1	1	0	1	1	0	0	0	2	0	0	0	1	1	1	1	1	0	0	1	1	2	0	0	1	2	0	0	1	1
1785	15	4	3	5	0	4	0	0	2	12	2	20	2	0	0	0	0	0	0	0	0	0	0	0	0	0	0	0	0	0	0	2	0	0	0	0	0	0	0	0	0	1	0	1	0	2	0	0	0
1786	16	2	1	0	4	1	5	2	5	3	7	22	2	0	0	1	1	1	0	0	1	1	1	2	0	1	0	2	0	0	0	1	0	0	1	0	0	0	0	1	0	0	0	1	1	0	0	0	0
1787	15	2	3	5	7	6	7	2	7	10	9	45	2	0	0	0	0	1	0	0	0	0	0	0	0	0	0	0	2	2	0	0	2	0	0	0	2	2	0	0	2	0	0	0	0	0	0	0	1
1788	17	2	3	7	1	1	1	2	6	12	8	25	1	0	0	0	0	1	0	0	0	0	1	0	0	0	0	0	0	0	0	0	1	0	0	0	1	0	1	0	0	0	0	0	1	0	0	0	0
1789	16	8	5	4	12	2	7	7	12	17	19	62	2	2	0	2	1	0	0	0	0	0	1	2	1	0	1	2	0	0	0	1	0	1	2	2	0	2	2	2	1	0	2	1	1	1	2	1	0
1790	17	4	9	2	5	2	14	3	3	15	6	44	2	0	0	0	2	1	0	0	2	0	2	0	1	1	0	0	0	1	0	0	0	0	1	1	0	0	1	0	1	0	0	2	0	0	0	0	0
1791	18	4	5	2	3	2	9	3	10	11	13	43	2	1	0	0	1	0	0	1	1	1	2	1	0	0	0	0	0	0	0	1	0	0	0	1	0	0	0	1	0	0	0	0	1	0	0	0	0
1792	15	3	7	5	1	3	7	2	7	15	9	39	1	0	0	1	1	2	0	0	1	1	0	0	1	0	0	0	0	1	0	0	0	0	0	1	0	0	0	0	0	0	0	1	1	0	0	0	0
1793	17	5	3	3	6	2	8	4	4	11	8	39	1	1	0	1	1	0	0	2	0	2	1	0	1	2	0	0	0	0	0	1	0	0	0	0	1	2	1	0	2	0	0	2	2	0	0	0	0
1794	15	7	4	3	6	0	10	4	3	14	7	39	1	1	0	0	1	1	0	0	2	0	2	1	0	1	2	0	0	0	0	1	0	0	0	0	1	2	1	0	2	0	0	2	2	0	0	0	0
1795	15	4	2	6	0	2	0	0	0	12	0	14	1	0	0	0	0	0	0	0	0	0	0	0	0	0	0	0	0	0	0	0	0	0	0	0	0	0	0	0	0	1	0	0	0	0	0	0	0
1796	17	0	0	0	1	0	1	0	1	0	1	4	1	0	0	1	0	0	0	1	0	0	0	1	0	0	0	0	0	0	0	0	0	0	0	0	0	0	0	0	0	0	0	0	0	0	0	0	0
1797	15	15	6	9	5	5	6	9	7	30	16	67	1	0	0	0	0	1	0	0	0	0	1	0	0	1	0	0	0	2	#NULL!	1	0	0	0	0	1	0	2	0	1	2	0	1	2	0	0	1	2
1798	15	9	5	11	14	15	8	10	6	25	16	89	2	1	0	0	2	0	0	0	2	0	0	1	1	0	0	1	0	0	0	1	0	0	0	1	2	1	2	0	0	1	0	0	1	2	2	2	1
1799	14	9	2	6	7	1	6	4	8	17	12	50	2	1	0	1	1	1	1	1	1	0	0	1	1	1	1	1	1	1	1	1	1	1	1	1	1	2	2	0	0	0	0	1	1	1	1	1	1
1800	18	5	5	14	7	3	7	2	9	24	11	58	2	1	0	1	0	1	0	0	0	0	1	2	1	1	0	0	1	0	0	2	0	0	0	0	1	1	0	1	0	0	0	0	1	0	0	1	1
1861	11	11	7	8	5	3	11	3	8	26	11	65	2	1	0	1	1	2	1	2	1	1	2	0	0	1	2	1	1	1	0	1	0	0	1	1	1	0	1	1	1	1	1	0	1	1	1	1	1
1862	11	17	6	12	12	12	16	11	21	35	32	122	2	2	0	2	2	2	0	2	2	1	2	1	2	1	2	1	0	0	1	1	2	2	1	2	0	1	2	0	1	2	2	1	1	2	2	2	0
1863	11	10	5	4	5	3	8	3	16	19	19	62	2	0	0	2	0	2	0	0	1	1	0	1	0	2	0	0	1	1	0	2	0	1	1	0	2	0	1	2	1	1	0	2	2	1	0	0	1
1864	11	0	0	0	2	0	3	0	1	0	1	9	2	1	0	0	0	0	0	0	1	0	1	2	0	0	0	0	0	0	0	1	0	0	0	0	0	0	0	0	0	0	0	0	0	0	0	0	0
1865	11	4	2	1	2	1	2	0	2	7	2	15	1	0	0	1	0	0	0	0	0	0	1	1	0	0	0	0	0	0	0	0	0	0	0	0	0	0	0	0	0	1	0	1	1	0	0	0	0
1866	12	3	3	2	0	2	1	2	3	8	5	17	1	0	0	1	0	1	0	1	0	0	1	0	0	0	0	0	0	0	0	1	0	0	0	0	0	0	0	0	0	1	0	0	0	0	0	0	0
1867	12	9	5	7	2	5	5	3	8	21	11	47	1	0	0	0	0	2	0	0	0	0	2	0	0	0	0	0	0	0	0	2	0	0	0	0	0	0	1	0	0	2	0	2	1	0	1	0	0
1868	13	7	6	9	10	7	7	7	13	22	20	75	1	1	0	0	2	0	0	2	2	1	0	2	0	0	0	1	2	1	0	0	2	2	2	0	1	2	2	2	1	0	0	2	1	0	0	0	1
1869	11	13	7	12	9	9	11	4	12	32	16	82	1	1	0	0	1	1	0	1	2	0	0	2	0	2	1	0	0	1	0	0	1	0	0	1	1	2	0	0	1	2	2	0	2	1	0	0	1
1870	11	7	2	1	3	0	3	1	5	10	6	22	2	0	0	1	1	0	0	0	1	0	0	1	0	1	0	0	0	0	0	2	1	0	0	0	0	0	0	0	0	1	0	1	2	0	0	0	0
1871	18	13	8	4	14	14	12	10	21	25	31	105	2	1	0	0	1	0	0	1	0	1	2	1	2	2	2	1	0	0	0	1	2	0	1	2	0	1	0	2	1	0	0	1	2	0	2	2	2
1872	12	11	14	3	12	9	8	6	13	28	19	85	2	1	0	2	0	2	0	0	1	1	2	1	1	1	2	0	0	0	0	2	0	0	0	1	2	2	1	0	0	1	0	0	2	0	0	0	1
1874	14	3	3	5	3	6	7	7	10	11	17	47	2	0	0	1	1	1	0	0	1	1	2	1	0	1	0	0	0	0	0	1	1	0	1	0	2	0	0	1	1	0	0	0	2	0	0	0	0
1875	13	1	2	0	2	1	2	1	6	3	7	17	2	0	0	1	0	1	0	0	1	1	1	0	0	0	0	0	0	0	0	1	0	0	0	0	0	0	0	1	0	0	0	0	1	0	0	0	0
1876	13	6	1	1	2	1	0	0	2	8	2	14	1	0	0	0	0	0	0	0	0	0	0	1	0	0	0	0	0	0	0	0	0	0	0	0	0	0	0	0	0	1	0	1	1	0	0	0	0
1879	13	11	6	7	11	5	11	4	22	24	26	89	1	0	0	1	1	0	0	0	2	2	2	0	0	2	0	0	1	0	0	2	2	0	2	2	2	2	2	2	0	2	0	2	2	0	0	2	2
1880	13	3	1	5	3	2	2	1	2	9	3	22	1	1	0	0	1	1	0	0	0	0	0	1	0	0	0	0	0	0	0	0	0	0	0	0	0	0	0	0	0	1	0	0	2	0	0	0	0
1881	13	2	0	0	2	1	0	0	1	2	1	9	1	0	0	0	0	0	0	0	0	0	0	2	0	0	0	1	0	0	0	1	0	0	0	0	0	0	0	0	0	0	0	0	2	0	0	0	0
1882	13	9	5	3	7	5	3	4	7	17	11	47	2	0	0	1	0	1	0	0	1	0	0	2	2	0	1	0	0	2	0	2	0	0	2	0	0	0	0	1	2	2	0	0	2	2	0	0	0
1883	13	4	2	3	7	1	7	1	8	9	9	37	2	2	0	1	1	0	0	0	1	0	1	2	0	0	0	0	0	1	0	1	0	0	1	0	0	0	0	2	0	1	0	1	1	0	0	0	0
1884	13	8	3	8	6	5	3	3	2	19	5	41	2	0	0	0	1	1	0	0	0	1	0	0	1	0	1	1	0	0	0	0	0	0	0	0	0	1	0	0	0	2	0	1	2	1	1	0	0
1885	14	7	0	1	4	2	2	3	1	8	4	22	2	0	0	0	0	0	0	0	0	1	0	1	1	1	0	0	0	0	0	1	0	0	0	0	2	0	0	1	2	1	0	2	2	0	0	1	0
1886	13	11	8	2	8	5	11	2	19	21	21	72	2	0	0	2	1	1	0	0	1	0	2	1	0	1	0	0	1	1	0	0	0	0	1	1	0	2	0	1	0	1	0	0	2	1	0	0	1
1887	13	8	5	5	7	7	9	8	10	18	18	64	2	1	0	1	1	0	0	1	1	1	1	2	0	1	0	1	1	1	0	1	1	1	0	0	0	1	1	1	0	1	0	1	1	0	0	1	0
1888	13	1	1	4	3	4	2	3	8	6	11	27	1	0	0	1	0	0	0	0	0	0	0	0	0	0	0	0	0	0	1	0	0	0	0	0	0	1	0	0	0	0	0	0	1	0	0	0	0
1889	14	2	7	1	0	2	5	2	6	10	8	28	1	1	0	0	0	1	0	0	1	0	0	0	0	0	1	0	0	0	0	0	0	0	2	1	2	0	0	0	0	0	0	0	1	0	0	0	0
1890	13	5	1	5	4	1	6	2	11	11	13	44	1	0	0	1	1	1	0	2	1	0	2	0	0	0	0	2	1	0	0	2	0	2	2	0	1	1	1	1	0	1	2	0	0	0	0	0	0
1892	13	3	1	6	6	1	4	1	4	10	5	26	2	0	0	0	1	0	0	0	1	1	2	1	2	0	1	0	0	0	0	0	0	0	0	0	0	1	1	1	0	1	0	1	0	0	0	0	0
1893	14	6	2	3	5	1	5	2	8	11	10	37	2	0	0	1	1	0	0	0	1	1	1	1	1	1	0	2	1	1	0	1	0	0	0	1	1	0	1	1	0	1	0	1	2	0	1	0	0
1894	13	2	2	4	3	1	10	2	10	8	12	40	1	1	0	1	2	0	0	0	1	0	2	1	0	0	0	0	0	1	0	1	0	0	1	0	0	0	1	0	0	0	0	1	1	0	1	0	0
1895	13	3	5	2	8	3	6	4	10	10	14	45	1	1	0	1	1	1	1	0	0	1	1	0	1	1	1	1	1	0	0	0	1	0	1	1	1	1	1	1	1	0	0	0	1	0	1	0	1
1896	14	4	0	0	2	0	1	1	3	4	4	12	1	0	0	0	0	0	0	0	0	0	0	1	1	0	0	0	0	0	0	0	0	0	1	0	0	0	0	0	0	1	0	0	2	0	0	0	0
1897	16	3	2	6	1	2	4	2	5	11	7	26	2	0	0	0	1	0	0	0	1	1	0	1	0	1	0	0	0	0	0	1	0	0	1	0	1	0	1	0	0	1	0	0	0	1	0	0	0
1898	16	4	2	13	0	6	6	2	10	19	12	50	2	0	0	1	1	0	0	0	2	1	0	0	0	0	0	0	0	0	0	1	0	0	0	0	1	0	0	0	0	2	0	0	0	1	0	0	0
1899	16	5	3	8	10	6	9	10	16	16	26	73	2	0	0	1	2	1	0	1	2	2	1	2	0	1	1	0	1	0	0	1	1	0	2	1	0	0	2	1	1	0	0	0	1	1	0	0	1
1900	16	2	2	9	1	1	4	2	6	13	8	28	1	0	0	1	1	0	0	0	0	0	0	0	0	1	0	0	0	0	0	0	0	0	1	0	0	0	1	0	0	0	0	0	1	0	0	0	0
1901	16	0	0	3	6	1	8	5	7	3	12	35	1	0	0	0	1	0	0	0	2	1	2	2	1	1	0	0	0	0	0	0	0	0	1	1	1	0	1	0	1	0	0	0	0	0	0	0	1
1902	14	8	5	5	8	3	7	1	8	18	9	50	1	1	0	1	1	1	0	0	0	0	1	2	0	1	1	0	0	0	0	1	0	0	0	0	0	0	0	0	0	0	0	0	1	2	0	1	1
1903	16	6	4	1	5	8	8	13	16	11	29	73	1	1	1	1	1	1	1	1	2	2	1	1	0	0	0	1	1	0	0	1	1	1	1	1	1	0	1	1	1	1	0	1	1	1	0	0	1
1904	14	5	5	3	9	1	13	6	16	13	22	62	1	1	0	2	2	1	0	1	1	0	2	1	1	1	0	0	0	1	0	1	2	1	1	1	1	1	2	1	1	0	0	1	1	1	2	1	0
1905	14	0	0	1	1	2	2	3	0	1	3	9	1	0	0	0	0	0	0	0	1	1	0	1	0	0	0	0	0	0	1	0	0	0	0	0	0	0	0	0	0	0	0	0	0	0	0	0	0
1906	17	6	4	2	3	3	0	1	1	12	2	21	2	0	0	0	0	0	0	0	0	0	0	1	1	0	0	0	0	0	0	1	0	0	0	0	0	0	0	0	0	1	0	1	2	0	0	0	0
1907	14	1	1	0	1	2	0	1	0	2	1	8	2	0	0	0	0	1	0	0	0	0	0	1	0	0	0	1	0	0	0	0	0	0	0	0	0	0	0	0	0	0	0	0	0	0	0	0	0
1908	17	2	3	5	3	6	4	1	4	10	5	30	2	0	0	0	1	0	0	0	1	1	0	1	0	0	0	0	0	1	0	0	0	0	0	0	0	0	0	0	0	0	0	0	0	0	1	0	0
1909	17	2	1	3	2	0	0	1	1	6	2	12	2	0	0	0	0	0	0	0	0	0	0	2	0	0	0	0	0	0	0	0	0	0	0	0	0	0	1	0	0	0	0	0	1	0	0	0	0
1910	16	1	1	8	3	2	3	1	2	10	3	23	2	0	0	0	1	1	0	0	0	0	0	1	0	0	0	0	0	0	0	1	0	0	0	1	0	0	1	0	0	0	0	0	0	0	0	0	1
1911	16	5	6	1	3	4	7	1	3	12	4	34	2	0	0	0	1	0	0	0	2	0	0	1	0	1	0	0	0	1	0	0	0	0	1	0	1	0	0	0	0	1	0	1	0	0	0	0	0
1912	16	7	3	4	8	2	7	2	7	14	9	47	1	0	0	1	0	0	0	1	1	0	1	1	0	1	0	1	1	1	0	1	0	0	0	1	0	1	0	1	1	0	0	1	1	0	1	0	0
1913	17	3	1	1	2	3	1	0	0	5	0	11	1	0	0	0	0	1	0	0	0	0	0	1	0	0	0	0	0	0	1	0	0	0	0	0	0	0	0	0	0	0	0	1	1	0	0	0	0
1914	14	7	4	6	4	0	7	1	8	17	9	41	1	1	0	1	1	0	0	1	1	0	0	1	0	0	0	1	0	1	0	1	0	0	0	0	0	1	0	0	0	1	1	0	0	0	0	0	0
1915	16	3	3	5	3	2	3	4	3	11	7	31	1	0	0	0	0	0	0	0	0	1	1	1	0	0	0	0	0	0	0	0	0	0	0	0	1	0	2	0	0	0	0	0	1	0	0	0	0
1916	17	8	3	4	3	3	4	0	5	15	5	34	2	1	0	1	0	0	0	0	1	0	1	2	0	0	0	1	0	0	0	0	0	0	0	0	0	0	0	0	0	2	0	2	2	0	0	0	0
1917	15	6	3	4	4	5	2	1	7	13	8	34	2	1	0	0	0	1	0	0	0	0	0	0	0	0	0	0	0	0	0	0	1	0	0	1	0	0	0	1	0	2	0	0	2	0	0	0	1
1918	16	2	0	2	4	1	4	6	7	4	13	27	1	0	0	1	1	0	0	0	1	0	2	2	0	0	0	1	0	0	0	0	0	0	1	1	0	0	1	1	1	0	0	0	2	0	1	0	0
1919	16	2	0	0	1	1	1	0	1	2	1	6	1	0	0	0	0	0	0	0	0	0	1	1	0	0	0	0	0	0	0	1	0	0	0	0	0	0	0	0	0	0	0	0	2	0	0	0	0
1920	17	2	0	4	3	2	7	5	10	6	15	38	1	0	0	0	1	0	0	1	1	0	2	0	0	1	1	0	0	1	0	0	0	0	1	0	1	0	1	1	0	0	0	0	1	0	0	0	1
1981	15	2	3	4	3	4	7	5	13	9	18	47	1	1	0	0	0	1	0	0	2	0	2	1	0	0	0	1	1	0	0	1	0	0	2	1	0	0	1	0	1	1	0	1	0	0	0	0	0
1982	12	8	6	11	7	4	8	8	10	25	18	66	2	2	0	2	1	2	0	1	1	1	0	0	1	1	1	0	0	1	1	1	1	0	0	0	0	0	1	1	1	0	0	0	1	1	0	1	1
1983	13	5	1	4	2	2	1	1	7	10	8	27	2	0	0	1	1	1	1	1	0	0	0	0	0	0	0	0	0	0	0	1	1	1	0	0	0	0	0	0	0	0	0	0	0	1	1	1	0
1984	13	0	0	2	1	0	1	1	3	2	4	8	2	0	0	1	1	0	0	0	0	0	0	0	0	0	0	0	0	0	0	0	0	0	0	0	0	0	0	0	0	0	0	0	0	0	0	0	0
1985	13	1	0	1	1	0	0	0	1	2	1	4	2	0	0	0	0	0	0	0	0	0	0	1	0	0	0	0	0	0	0	0	0	0	0	0	0	0	0	0	0	0	0	0	0	0	0	0	0
1986	14	1	1	0	2	0	2	1	2	2	3	12	2	0	0	1	0	1	0	0	0	0	1	1	0	0	0	0	0	0	0	1	0	0	0	0	1	1	0	0	0	0	0	0	1	0	0	0	0
1987	14	1	1	0	2	0	2	1	2	2	3	12	1	0	0	1	0	1	0	0	0	0	1	1	0	0	0	0	0	0	0	1	0	0	0	0	1	1	0	0	0	0	0	0	1	0	0	0	0
1988	12	4	1	6	5	3	7	3	0	11	3	36	2	0	0	0	2	0	0	1	1	0	0	0	0	0	2	2	0	0	1	0	0	0	0	0	0	2	0	0	2	0	2	0	0	0	0	0	0
1989	13	4	0	6	5	5	4	1	3	10	4	32	1	0	0	2	1	0	0	0	1	0	1	1	0	0	1	1	0	0	0	0	0	0	0	1	2	0	0	0	0	1	0	0	2	0	0	0	1
1990	13	10	2	5	4	3	5	2	4	17	6	37	2	0	0	1	1	0	0	0	1	2	0	2	#NULL!	2	1	0	0	1	0	2	0	0	0	0	0	0	1	0	1	2	0	2	2	0	0	0	1
1991	13	1	0	0	0	2	2	1	0	1	1	6	2	1	1	0	0	0	0	0	0	0	0	0	0	0	0	0	0	1	1	0	0	0	0	0	0	0	0	0	0	0	0	0	0	0	0	0	0
1992	11	8	2	6	6	5	7	7	7	16	14	54	1	1	0	1	1	0	0	0	0	0	1	0	0	1	0	1	0	1	0	0	0	0	0	1	1	0	0	1	1	0	2	0	1	0	0	1	1
1993	13	2	1	7	3	0	0	3	1	10	4	18	2	0	0	0	0	0	0	0	0	0	0	0	0	0	0	0	0	0	0	0	0	0	0	0	0	0	0	0	0	2	0	0	0	0	0	0	1
1994	13	7	3	2	2	4	3	2	5	12	7	30	1	0	0	0	0	0	0	0	0	0	2	2	0	1	0	0	0	0	0	1	1	0	0	0	0	0	0	0	0	2	0	0	0	0	0	0	0
1995	14	0	4	2	1	2	1	2	4	6	6	16	1	0	0	0	0	1	0	0	0	0	0	0	0	0	0	0	0	0	0	0	0	0	0	1	0	0	0	1	0	0	0	0	0	0	0	0	0
1996	15	6	3	11	2	3	1	6	1	20	7	39	2	0	0	0	0	0	0	0	0	0	0	0	0	0	0	0	0	1	0	0	0	0	1	0	1	0	0	0	0	2	0	0	0	0	0	0	1
1997	15	7	3	12	4	10	4	10	5	22	15	60	2	0	0	0	0	0	1	1	0	1	2	0	2	2	0	0	0	0	0	0	2	0	0	0	1	0	2	1	0	2	0	0	1	0	0	0	0
1998	13	11	6	9	5	0	6	5	1	26	6	45	1	0	0	0	0	1	0	0	2	0	2	0	2	0	2	0	0	2	0	0	0	0	1	0	0	0	2	2	0	1	0	2	2	0	0	0	0
1999	14	3	2	1	4	2	4	6	9	6	15	36	1	0	0	0	1	0	0	1	0	1	2	2	1	1	0	0	1	0	0	0	1	0	0	1	1	1	0	0	1	0	0	1	1	0	0	0	0
2000	13	3	4	1	5	9	4	3	10	8	13	44	1	0	0	0	0	1	0	0	0	1	1	1	1	0	0	1	1	0	0	2	2	0	0	0	1	0	1	0	0	0	0	1	0	0	0	0	0
2001	12	9	5	7	8	3	8	7	9	21	16	64	2	0	0	0	1	1	2	0	1	1	0	1	1	1	1	1	1	1	0	1	0	0	1	0	1	0	2	1	1	1	0	1	2	1	1	1	0
2002	18	3	4	4	1	4	5	2	4	11	6	28	1	0	1	0	0	1	0	1	1	2	0	1	0	1	0	0	0	1	0	0	1	0	1	0	0	0	0	0	1	1	0	1	0	0	0	0	0
2003	14	5	2	5	4	2	3	3	4	12	7	29	1	1	0	0	0	0	0	0	0	1	0	1	0	1	0	1	0	1	0	1	0	0	0	0	0	1	1	0	1	0	0	1	0	1	0	0	0
2004	13	10	7	7	5	6	5	7	11	24	18	66	2	0	0	0	0	0	0	1	1	0	1	1	0	0	2	1	1	1	0	1	1	1	0	0	1	1	1	0	1	1	0	0	2	1	1	0	0
2005	13	4	2	1	2	0	1	4	5	7	9	21	1	0	0	1	0	0	0	0	1	0	0	0	0	0	1	0	0	0	0	1	0	0	0	0	1	0	0	0	0	0	0	1	0	0	0	1	0
2006	14	3	2	0	1	1	1	1	2	5	3	11	2	0	0	0	0	0	0	0	0	0	1	0	0	0	0	0	0	0	0	0	0	0	0	1	0	0	0	0	0	0	1	1	1	0	0	0	1
2007	14	0	0	0	0	0	1	0	0	0	0	2	1	0	0	0	0	0	1	0	0	0	1	0	0	0	0	0	0	0	0	0	0	0	0	0	0	0	0	0	0	0	0	0	0	0	0	0	0
2008	15	6	4	2	5	6	4	4	2	12	6	40	1	2	0	0	0	2	2	0	2	0	0	2	0	0	0	0	0	0	0	0	2	0	0	0	0	0	0	0	0	2	0	0	2	0	0	0	0
2009	12	0	0	2	2	2	1	0	2	2	2	10	2	0	0	0	0	0	0	0	0	0	0	0	1	0	0	0	0	0	0	0	0	0	0	1	0	0	0	0	0	0	0	0	0	0	0	0	1
2010	13	9	5	4	5	3	7	0	11	18	11	49	1	2	0	0	1	1	0	0	2	2	0	2	2	2	2	2	0	0	1	1	1	1	0	1	0	0	0	0	0	2	0	0	2	0	0	1	1
2011	15	4	0	4	1	1	1	2	0	8	2	14	2	0	0	0	0	0	0	0	1	0	0	0	0	0	0	0	0	0	0	0	0	0	0	0	0	0	0	0	0	1	0	0	1	2	0	0	0
2012	12	8	2	2	3	5	8	0	3	12	3	34	2	0	0	1	2	0	0	0	1	0	1	0	0	1	0	1	0	0	0	0	0	0	1	0	2	0	0	0	0	2	0	2	0	1	0	1	1
2013	14	2	0	1	3	0	1	0	4	3	4	11	2	0	0	1	0	0	0	0	0	0	1	1	0	0	0	0	0	0	0	1	0	0	0	0	0	0	0	0	0	0	0	1	1	0	0	0	1
2014	15	11	6	8	7	5	3	3	6	25	9	55	1	0	0	1	0	1	0	0	1	1	0	2	1	0	0	1	0	0	0	2	0	0	0	1	0	0	0	0	0	1	0	0	2	1	0	0	0
2015	14	4	3	7	7	5	5	7	8	14	15	49	1	0	0	1	0	1	0	0	0	1	1	1	0	1	0	1	1	1	0	1	0	0	0	0	0	1	1	1	0	0	0	1	2	0	0	0	1
2016	13	2	5	2	1	5	8	5	20	9	25	50	1	0	0	2	2	1	0	0	2	0	0	1	0	0	0	0	1	1	0	1	2	1	1	1	0	0	1	0	1	1	0	0	1	0	0	0	0
2017	16	5	0	2	2	3	1	2	2	7	4	18	2	0	0	1	0	0	0	0	0	0	0	0	1	0	0	0	0	0	0	0	0	0	0	0	0	0	0	0	0	1	0	0	0	1	1	0	0
2018	15	0	1	0	2	0	5	1	1	1	2	12	1	0	0	0	2	1	0	0	1	0	1	1	0	0	0	0	0	0	0	1	0	0	0	0	0	0	0	0	0	0	0	0	0	0	0	0	0
2019	14	1	0	2	1	0	0	0	1	3	1	5	2	0	0	0	0	0	0	0	0	0	0	1	0	0	0	0	0	0	0	1	0	0	0	0	0	0	0	0	0	0	0	0	0	1	0	0	0
2020	15	4	0	4	1	2	5	1	0	8	1	21	1	1	0	0	0	0	0	1	1	0	0	0	1	1	0	0	0	0	0	0	0	0	0	0	0	0	0	0	0	1	0	0	2	0	0	1	0
2021	16	3	2	2	1	2	5	0	1	7	1	16	1	1	0	1	0	1	0	0	1	0	0	1	0	0	0	0	0	1	0	0	0	0	0	0	0	0	0	0	0	1	1	0	0	0	0	0	0
2022	16	9	5	5	12	5	6	1	2	19	3	47	2	1	0	0	2	1	0	0	1	0	0	2	1	1	0	0	0	0	0	0	1	0	0	0	0	1	1	1	0	0	1	1	1	0	1	2	2
2023	15	3	0	0	4	1	2	2	1	3	3	13	2	0	0	0	1	0	0	0	0	0	0	1	0	0	0	0	0	0	0	1	0	0	0	0	0	0	1	0	0	0	0	1	2	0	0	0	0
2024	15	6	0	0	3	1	0	1	0	6	1	11	1	0	0	0	0	0	0	0	0	0	0	1	0	0	0	0	0	0	0	0	0	0	0	0	0	0	0	0	0	0	2	2	2	0	0	0	0
2025	14	3	1	5	4	1	1	0	0	9	0	16	2	0	0	0	1	0	0	0	0	0	0	1	0	0	0	1	0	0	0	0	0	0	0	0	0	0	0	0	0	0	0	0	0	2	0	0	1
2026	15	3	5	5	3	3	1	1	4	13	5	26	2	0	0	0	1	1	0	0	0	0	0	1	0	0	0	0	0	0	0	1	0	0	0	0	0	0	0	0	0	0	0	1	1	0	0	0	1
2027	17	3	2	4	3	1	2	2	4	9	6	22	2	0	0	0	1	1	0	0	0	0	0	1	0	0	0	0	0	0	0	0	0	0	0	0	0	0	0	0	0	0	0	1	1	0	0	0	1
2028	16	3	3	5	3	0	2	4	3	11	7	26	2	0	0	0	1	1	0	0	1	0	0	1	0	0	0	0	0	0	0	1	0	0	0	0	0	0	0	1	0	0	0	1	1	0	0	0	0
2029	16	6	6	5	7	7	7	5	12	17	17	59	1	0	0	1	0	2	0	0	1	1	2	2	0	1	2	0	1	1	0	2	1	0	1	1	1	1	1	0	1	1	0	0	1	0	1	0	1
2030	15	2	3	4	6	6	5	4	10	9	14	47	2	0	0	1	0	0	1	1	1	1	1	1	0	1	0	0	0	0	0	2	0	0	1	1	0	0	0	1	0	0	0	0	1	0	1	0	1
2031	16	6	1	4	0	2	4	1	2	11	3	20	1	0	0	0	1	0	0	0	1	1	0	0	0	1	0	0	0	0	0	1	0	0	0	0	0	0	1	0	0	0	0	2	2	0	0	0	0
2032	18	5	1	4	2	2	3	2	4	10	6	24	2	0	0	2	1	1	0	0	1	1	0	1	0	0	0	0	0	0	1	0	0	0	0	0	0	0	1	1	1	0	0	1	2	0	0	0	0
2033	16	1	0	1	0	0	3	1	0	2	1	6	2	0	0	0	1	0	0	0	1	0	1	0	0	0	0	0	0	0	0	0	0	0	0	0	0	0	1	0	0	0	0	0	1	0	0	0	0
2034	18	1	2	0	1	0	3	2	0	3	2	9	1	0	0	0	1	1	0	0	2	0	0	1	0	0	0	0	0	0	0	0	0	0	0	0	0	0	2	0	0	0	0	0	1	0	0	0	0
2035	16	6	1	3	4	8	1	1	3	10	4	31	1	0	0	0	0	0	0	0	0	0	0	1	1	1	0	0	0	0	0	1	0	0	0	0	0	0	0	0	0	1	0	2	1	0	0	0	0
2036	17	7	1	7	2	3	2	0	5	15	5	30	2	0	0	2	0	0	0	0	0	1	0	1	0	0	0	0	0	0	0	1	0	0	1	0	1	0	0	0	0	1	0	2	2	1	0	0	0
2037	16	6	1	7	3	1	1	2	2	14	4	23	1	0	0	0	0	0	0	0	0	0	0	2	0	0	0	0	0	0	0	0	0	0	0	0	0	0	0	0	0	0	0	1	1	0	0	0	0
2038	14	9	2	8	2	5	6	3	4	19	7	40	2	1	0	0	2	0	0	0	0	1	0	0	0	0	1	0	0	2	0	0	0	0	0	0	0	0	0	0	0	1	1	2	1	0	0	0	1
2039	16	6	1	5	4	7	3	1	6	12	7	37	1	0	0	1	0	0	0	0	1	1	1	2	1	0	0	1	1	0	0	0	0	0	0	0	0	0	0	0	0	0	0	0	2	0	0	0	0
2040	16	11	6	5	8	11	7	3	7	22	10	67	2	1	0	0	1	2	0	0	1	2	0	2	1	0	0	2	0	2	0	0	0	0	0	0	1	0	0	0	0	2	1	2	2	1	0	1	0
2101	11	7	6	2	5	4	9	0	5	15	5	44	2	0	0	0	1	1	0	0	2	1	0	2	0	1	1	0	0	1	0	1	0	0	0	0	1	0	0	0	0	2	0	0	1	0	0	0	1
2102	11	4	1	2	3	1	4	2	8	7	10	28	2	0	0	2	2	0	0	0	0	0	2	0	0	0	0	0	1	0	0	0	0	0	0	0	0	0	0	1	0	1	0	0	1	0	0	0	0
2103	12	5	4	5	6	0	6	4	4	14	8	37	2	1	0	0	0	1	0	0	1	0	0	1	0	1	0	0	0	0	0	1	0	0	1	0	0	1	0	0	0	1	0	1	1	0	0	0	0
2104	11	5	4	4	5	0	7	5	6	13	11	39	1	1	0	0	1	1	0	0	1	0	0	1	0	1	0	0	0	0	0	1	0	0	1	0	1	1	0	0	0	1	0	1	1	0	0	0	0
2105	13	8	6	6	2	5	9	4	7	20	11	53	2	1	0	0	1	1	0	0	1	1	0	1	0	1	2	0	1	0	0	1	0	0	0	0	1	0	0	0	0	1	0	0	1	0	0	0	0
2106	11	0	1	1	4	0	4	3	11	2	14	25	1	0	0	2	1	0	0	0	1	0	1	1	0	0	0	0	1	0	0	0	0	1	1	0	1	0	0	1	0	0	0	0	0	0	0	0	0
2107	11	0	0	0	0	0	0	0	0	0	0	0	2	0	0	0	0	0	0	0	0	0	0	0	0	0	0	0	0	0	0	0	0	0	0	0	0	0	0	0	0	0	0	0	0	0	0	0	0
2108	14	2	3	0	2	2	4	2	2	5	4	22	2	1	0	0	0	0	0	0	1	0	0	1	1	0	0	0	0	0	0	0	0	0	1	0	0	0	0	0	0	0	0	0	0	0	0	0	0
2109	13	0	2	1	2	0	1	0	3	3	3	10	1	1	0	1	0	1	0	0	0	0	0	1	0	0	0	0	0	0	0	0	0	0	1	0	0	0	0	0	0	0	0	0	0	0	0	0	0
2110	11	0	1	0	0	0	0	0	0	1	0	1	1	0	0	0	0	1	0	0	0	0	0	0	0	0	0	0	0	0	0	0	0	0	0	0	0	0	0	0	0	0	0	0	0	0	0	0	0
2111	11	0	1	0	1	1	0	0	2	1	2	7	1	0	0	1	0	1	0	1	0	1	0	1	0	0	0	0	0	0	0	1	0	0	0	0	1	0	0	0	0	0	0	0	0	0	0	0	0
2112	11	2	0	0	0	1	2	0	0	2	0	5	2	0	0	0	0	0	0	0	1	1	0	0	0	1	0	0	0	0	0	0	0	0	0	0	0	0	0	0	0	0	0	0	1	0	0	0	0
2113	12	2	6	12	6	3	8	2	10	20	12	58	1	0	0	1	2	2	0	1	1	1	1	1	0	1	1	0	0	0	0	0	1	0	1	1	2	1	0	0	0	0	0	0	0	0	0	0	1
2114	15	3	4	6	1	2	1	1	0	13	1	19	1	0	0	0	0	0	0	0	0	0	0	0	0	0	0	0	0	0	0	0	0	0	0	0	0	0	0	0	0	0	0	0	2	0	0	0	0
2115	13	6	3	5	6	4	1	1	6	14	7	35	1	0	0	0	0	1	0	0	0	0	1	0	0	0	0	0	1	0	0	2	0	0	0	0	1	0	0	0	0	0	0	1	0	1	1	0	1
2116	14	6	5	0	3	3	3	0	2	11	2	30	2	0	0	0	0	1	0	0	2	1	0	1	0	0	0	0	0	0	0	2	0	0	0	0	2	0	0	0	0	2	0	0	0	1	0	0	0
2117	13	7	8	9	8	12	10	12	21	24	33	103	1	2	0	1	2	2	0	2	2	2	2	2	0	0	0	2	2	0	0	0	2	0	2	2	0	0	2	0	0	0	2	0	2	0	0	0	0
2118	11	3	0	4	3	2	4	3	8	7	11	34	2	1	0	1	1	0	0	0	0	0	1	0	0	0	1	0	0	0	0	1	0	0	0	0	1	0	0	0	0	0	0	0	0	0	0	0	0
2119	13	3	2	0	4	0	5	0	2	5	2	17	1	2	0	0	0	1	0	0	1	0	1	1	0	0	0	0	0	1	0	1	0	0	1	0	0	0	0	0	0	1	0	0	1	0	1	0	0
2120	15	6	2	0	4	2	2	1	8	8	9	30	2	1	0	1	1	0	0	1	0	0	0	1	1	0	0	0	0	0	0	2	0	0	0	0	1	0	1	0	0	1	0	2	2	0	0	0	0
2121	13	4	3	2	8	2	6	0	2	9	2	27	1	1	0	0	1	1	0	0	2	1	0	2	1	1	0	0	0	0	0	0	0	0	0	0	0	0	0	2	0	2	0	0	0	0	0	0	0
2122	14	3	0	2	4	3	3	0	0	5	0	18	1	0	0	0	1	0	0	0	0	0	0	0	0	1	0	0	0	0	0	0	0	0	0	0	2	2	0	0	0	0	0	0	2	0	0	0	1
2123	14	10	10	3	6	6	17	16	20	23	36	96	1	1	0	2	2	2	0	1	2	2	2	2	0	2	2	2	2	0	0	0	2	2	1	1	1	0	2	2	2	0	1	0	2	2	0	0	0
2124	12	2	1	1	4	2	3	0	5	4	5	22	2	0	0	1	0	1	0	0	1	1	1	1	1	0	0	0	0	0	0	1	0	0	1	1	0	0	0	1	0	0	0	0	2	0	0	0	0
2125	14	5	7	4	5	2	7	2	2	16	4	40	2	1	0	0	1	1	0	0	1	0	0	1	1	0	0	0	0	0	0	0	0	0	0	0	0	0	2	0	0	1	0	1	2	0	0	0	1
2126	14	5	7	2	3	0	5	2	0	14	2	25	2	1	0	0	0	0	0	0	1	0	0	1	0	1	0	0	0	0	0	0	0	0	0	0	1	1	2	0	0	1	0	2	2	0	0	0	0
2127	13	2	4	2	5	2	7	5	12	8	17	43	1	0	0	0	0	1	0	1	1	0	1	2	0	1	0	1	1	1	0	1	1	1	1	1	0	0	1	1	0	0	0	0	1	0	0	0	1
2128	13	7	1	3	2	1	6	0	7	11	7	29	2	0	0	0	1	0	0	0	1	0	1	1	0	1	0	0	0	0	0	1	0	0	0	0	0	1	0	0	0	1	0	2	2	0	0	0	0
2129	15	11	6	0	8	2	2	5	5	17	10	52	1	0	0	1	2	0	0	0	0	0	0	0	0	0	1	1	0	0	0	0	0	0	0	0	0	2	0	0	2	0	0	2	2	0	0	2	0
2130	13	5	4	3	2	1	3	2	4	12	6	25	2	0	0	1	1	0	0	0	0	0	0	1	1	0	0	0	0	0	0	0	0	0	0	0	0	0	1	0	0	0	0	2	2	0	0	0	0
2131	13	0	2	1	2	0	6	2	1	3	3	18	1	0	0	0	2	2	0	0	2	0	0	1	0	0	0	2	0	2	0	0	0	0	0	0	0	0	1	0	0	0	0	0	0	0	0	0	0
2132	13	2	0	0	1	1	1	0	1	2	1	7	2	0	0	1	0	0	0	0	0	0	1	0	0	0	0	0	0	0	0	0	0	0	0	0	0	0	0	0	0	1	0	1	0	0	0	0	0
2133	13	0	1	1	2	1	1	1	7	2	8	15	2	0	0	0	0	0	0	0	1	0	0	1	0	0	0	0	0	0	0	0	0	0	0	1	1	0	0	0	1	0	0	0	0	0	0	0	0
2134	14	1	1	0	5	0	4	2	2	2	4	15	1	0	0	1	0	1	0	0	2	0	2	2	0	0	0	0	1	0	0	0	0	0	0	0	0	0	2	0	0	0	0	0	0	0	0	0	2
2135	14	4	1	0	3	2	2	1	0	5	1	13	1	0	0	0	0	1	0	0	0	1	1	0	0	0	0	0	0	0	0	0	0	0	0	0	0	0	0	0	0	0	0	0	2	2	0	0	0
2136	13	4	2	1	2	1	7	1	2	7	3	22	2	1	0	1	0	1	0	0	1	0	0	1	0	1	0	0	0	1	0	0	0	0	0	0	0	0	1	1	0	1	0	0	1	0	0	0	0
2137	17	2	5	1	3	2	10	2	7	8	9	36	1	0	0	0	1	0	0	0	1	0	1	1	0	1	0	1	0	0	0	0	1	0	2	2	1	0	0	0	1	1	0	0	0	0	0	0	1
2138	14	7	3	4	1	2	0	1	3	14	4	23	2	0	0	0	0	1	0	0	0	0	0	0	0	0	1	0	0	0	0	0	0	0	0	0	0	0	0	0	0	1	0	1	1	0	0	0	1
2139	14	7	1	0	1	0	0	1	1	8	2	12	2	0	0	0	0	0	0	0	0	0	0	0	0	0	0	0	0	0	0	0	0	0	0	0	0	0	0	0	0	1	0	1	1	0	0	0	0
2140	17	2	2	1	4	0	6	2	6	5	8	26	1	1	0	1	1	1	0	0	1	0	1	1	0	0	0	0	0	1	0	0	0	1	1	0	0	0	0	1	0	0	0	1	1	0	0	0	0
2141	14	5	1	3	5	4	7	1	5	9	6	32	2	1	0	0	1	0	0	0	1	0	1	1	0	1	0	0	0	0	0	0	0	1	1	1	0	1	0	1	0	0	1	0	0	1	0	0	0
2142	15	3	0	4	0	3	3	3	3	7	6	22	1	1	1	2	1	0	0	1	0	0	0	0	0	0	0	0	0	0	0	0	1	0	0	0	1	0	0	0	0	1	0	0	1	0	0	0	0
2143	15	3	0	3	0	3	2	2	3	6	5	21	1	0	0	2	1	0	0	1	0	0	0	0	0	0	0	0	0	0	0	0	1	0	0	0	1	0	0	0	0	1	0	0	1	0	0	0	0
2144	14	5	3	4	8	3	5	0	10	12	10	43	1	1	0	1	1	1	0	1	1	1	1	1	0	1	0	1	1	0	0	0	2	1	1	0	0	2	0	1	0	1	0	1	1	1	0	0	1
2145	14	3	3	4	5	1	5	4	8	10	12	40	2	0	0	1	2	1	2	1	1	0	0	1	0	1	0	0	1	0	0	0	0	0	1	0	1	1	1	1	1	0	0	0	1	1	0	0	0
2146	14	6	5	5	5	3	6	1	2	16	3	36	2	0	0	0	2	1	0	0	1	1	1	1	0	0	2	0	0	0	0	0	0	0	0	0	0	0	0	1	0	0	0	0	1	0	0	0	0
2147	16	1	1	1	3	2	0	1	2	3	3	12	1	0	0	1	0	0	0	0	0	0	0	1	0	0	0	0	0	0	0	1	0	0	0	0	0	0	0	0	0	0	0	1	0	0	0	0	0
2148	14	4	1	10	2	4	4	0	1	15	1	32	2	0	0	0	1	0	0	0	1	1	0	0	1	0	0	0	1	1	0	0	0	0	0	0	1	0	0	0	0	0	1	0	0	0	1	0	0
2149	17	4	1	2	1	0	2	0	1	7	1	12	2	0	0	0	0	0	0	0	1	0	0	0	0	0	0	0	0	0	0	1	0	0	0	0	1	0	0	0	0	0	0	1	2	0	0	1	0
2150	16	12	5	3	7	2	5	0	3	20	3	43	2	0	0	0	0	1	0	0	2	0	0	2	2	0	1	0	0	2	0	2	0	0	0	0	1	0	0	0	0	1	0	2	2	1	1	1	0
2151	15	6	5	5	3	2	5	4	13	16	17	44	1	0	0	1	0	0	0	0	1	0	0	0	0	1	0	0	1	1	0	0	0	1	2	0	0	0	2	0	0	0	0	2	1	1	0	0	1
2152	16	0	2	0	2	1	1	1	4	2	5	14	1	0	0	1	0	0	0	2	0	1	0	0	0	0	0	0	0	0	0	1	0	0	0	1	0	0	0	0	0	0	0	0	0	0	0	0	0
2153	17	6	2	4	1	0	3	2	3	12	5	22	2	0	0	0	1	0	0	0	1	0	0	1	0	0	0	0	0	0	0	0	0	0	0	0	0	0	1	0	0	0	0	1	2	0	0	0	0
2154	16	4	3	3	3	3	9	5	11	10	16	47	1	1	0	2	0	0	0	0	2	0	0	0	1	1	0	0	0	2	0	2	0	0	1	1	1	0	2	1	0	0	0	1	1	0	0	1	0
2155	15	9	7	1	8	1	9	2	8	17	10	50	1	1	0	1	1	1	0	0	1	1	1	2	1	1	0	1	0	1	0	2	0	0	0	0	0	1	0	0	0	1	0	2	2	0	0	0	0
2156	14	7	4	0	6	1	8	3	5	11	8	38	2	1	0	1	1	1	0	1	1	0	2	2	1	1	0	1	1	1	0	2	0	0	0	0	0	1	1	0	0	1	0	1	1	1	0	1	0
2157	16	8	5	0	4	3	9	3	2	13	5	36	1	1	0	1	1	1	0	0	2	2	1	1	0	1	1	1	0	2	0	0	0	0	0	0	0	1	1	0	0	1	0	1	1	1	0	1	0
2158	18	4	3	2	8	4	7	3	2	9	5	35	1	1	0	1	1	1	0	0	1	0	0	2	1	1	0	1	0	1	2	1	0	0	0	0	0	1	0	1	1	0	1	1	1	0	0	0	0
2159	17	6	3	0	6	4	6	2	3	9	5	33	1	1	0	1	1	2	2	0	1	0	0	1	1	0	0	1	1	1	0	0	0	0	0	1	0	1	0	0	0	0	0	1	2	1	0	0	0
2160	16	3	2	0	6	2	5	3	3	5	6	25	2	1	0	1	1	1	0	1	1	0	0	2	1	1	0	0	0	1	0	1	0	0	0	0	0	1	0	0	0	0	0	1	1	0	0	0	0
2221	15	3	3	1	5	0	6	5	11	7	16	36	1	0	0	0	1	1	0	0	1	0	1	1	0	0	0	0	0	0	0	1	0	0	2	0	0	0	0	1	1	0	0	1	1	0	0	0	0
2222	14	5	0	5	2	1	2	0	4	10	4	24	1	0	0	0	1	0	0	0	1	0	0	1	0	0	0	0	0	0	0	0	1	0	0	0	0	0	0	0	0	1	0	0	2	0	0	0	0
2223	11	8	2	4	9	8	7	1	6	14	7	55	1	0	0	1	1	0	0	1	1	1	1	1	0	1	0	2	1	1	0	0	0	1	0	1	0	1	1	1	0	1	0	1	1	0	1	0	1
2224	11	5	3	0	8	2	5	2	17	8	19	48	2	0	0	0	2	1	0	2	0	1	2	0	0	1	2	0	2	0	0	2	2	2	2	0	2	2	0	2	0	0	0	0	1	0	0	0	0
2225	14	5	3	6	3	5	3	4	7	14	11	41	2	0	0	1	1	1	1	0	1	1	0	0	0	0	1	0	1	0	2	0	0	0	0	0	0	0	1	1	0	1	0	1	1	0	0	0	0
2226	11	5	1	1	2	1	0	2	2	7	4	17	2	0	0	0	0	0	2	0	0	0	0	0	0	0	0	0	0	0	0	0	0	0	0	0	0	0	0	0	0	2	#NULL!	0	1	2	0	0	0
2227	13	4	0	0	3	3	2	1	3	4	4	18	2	0	0	0	2	0	0	0	0	1	0	1	0	0	0	2	0	0	0	0	0	0	0	0	0	0	0	0	0	1	0	2	1	0	0	0	1
2228	13	1	1	1	0	0	0	3	0	3	3	9	1	0	0	0	0	0	0	0	0	0	0	0	0	0	1	1	0	0	0	0	0	0	0	0	0	0	0	0	2	0	0	0	0	0	0	0	0
2229	11	3	3	5	3	0	2	1	0	11	1	19	1	0	0	0	0	0	0	0	0	0	1	1	0	0	0	0	0	1	0	0	0	0	0	0	0	0	0	0	0	1	0	0	1	0	0	0	1
2230	14	6	3	0	7	2	4	2	2	9	4	26	2	0	0	0	1	1	0	0	0	1	0	1	0	0	0	0	0	0	0	0	0	0	0	0	0	0	0	0	0	1	0	2	2	0	1	0	1
2231	11	5	0	3	6	4	3	3	7	8	10	34	2	0	0	1	0	0	0	0	0	1	1	1	1	1	1	1	1	1	0	1	1	1	0	0	0	0	0	0	0	1	0	0	2	0	0	0	1
2232	13	6	6	6	7	1	2	5	2	18	7	40	1	2	0	0	0	0	0	0	0	0	0	0	1	0	0	1	0	0	0	1	0	0	0	0	0	2	0	0	0	0	1	0	2	1	0	0	2
2233	15	14	6	4	5	11	8	3	15	24	18	72	2	0	0	1	1	2	0	0	1	1	0	2	0	1	1	0	0	1	0	2	0	1	1	1	1	0	0	1	0	1	0	2	2	0	0	0	0
2234	13	11	2	4	1	3	5	1	9	17	10	40	2	0	0	1	1	1	0	0	0	0	1	1	0	1	2	0	1	0	0	1	1	0	0	0	0	0	0	0	0	1	0	1	2	0	0	0	0
2235	15	4	2	7	3	6	4	2	12	13	14	46	1	0	0	1	2	1	0	0	0	0	0	0	0	0	0	0	0	0	0	2	0	0	0	0	0	0	0	0	0	0	0	0	2	0	2	0	0
2236	14	7	3	4	3	6	4	1	1	14	2	31	2	0	0	0	0	0	0	0	0	1	0	1	0	1	0	0	0	1	0	1	0	0	0	0	0	0	0	0	0	1	0	1	2	0	0	0	1
2237	14	5	3	7	5	6	4	1	10	15	11	47	1	1	0	1	2	1	0	0	0	0	0	0	0	0	0	0	0	0	0	2	0	0	0	0	0	0	0	0	0	0	0	0	2	0	2	0	0
2238	15	7	4	8	5	6	4	2	4	19	6	48	1	1	0	1	1	1	0	1	1	1	0	1	0	1	0	0	0	0	0	2	0	0	0	0	1	0	1	1	0	1	0	1	2	1	1	0	0
2239	17	0	0	0	0	0	0	0	0	0	0	0	2	0	0	0	0	0	0	0	0	0	0	0	0	0	0	0	0	0	0	0	0	0	0	0	0	0	0	0	0	0	0	0	0	0	0	0	0
2240	14	5	1	4	6	4	4	3	10	10	13	40	2	0	0	1	0	0	0	0	0	1	1	1	1	1	1	2	1	1	0	1	1	1	1	0	0	0	0	0	0	1	0	0	2	0	0	0	1
2241	13	7	6	11	5	5	4	2	4	24	6	50	1	0	0	0	2	2	0	0	0	1	0	1	0	0	0	0	0	1	0	0	0	0	0	0	1	0	2	0	0	1	0	2	1	0	0	0	1
2242	17	11	6	8	11	5	6	5	8	25	13	64	1	0	0	0	0	1	0	0	0	1	0	2	1	1	1	0	0	2	0	0	0	0	1	1	0	2	0	0	2	0	2	1	2	2	0	0	0
2243	18	5	1	5	2	2	0	0	3	11	3	22	2	0	0	0	0	1	0	0	0	0	0	1	0	0	0	1	0	0	0	1	0	0	0	0	0	0	0	0	0	1	0	2	2	0	0	0	1
2244	13	2	1	4	3	1	2	1	1	7	2	17	1	1	0	0	0	0	0	0	0	0	0	1	0	0	1	1	0	1	0	0	0	0	0	0	1	0	0	0	0	0	0	0	1	0	0	0	0
2245	15	8	1	3	5	6	7	3	5	12	8	42	1	0	1	1	1	0	1	0	1	1	2	1	1	1	2	0	0	0	0	0	0	0	0	1	1	0	1	1	0	1	2	0	0	0	0	0	0
2246	17	17	10	8	7	4	10	3	10	35	13	74	1	0	0	0	1	2	0	0	1	1	0	1	2	2	1	2	0	2	0	0	0	0	0	1	0	0	0	0	0	1	1	2	2	2	0	1	1
2247	13	11	7	7	9	3	5	4	8	25	12	60	2	1	0	0	1	1	0	1	0	1	0	1	2	1	1	1	0	0	0	1	1	0	0	1	1	1	1	1	1	1	0	1	1	1	0	1	1
2248	13	9	1	2	4	2	2	1	1	12	2	24	2	0	0	0	1	1	0	0	1	0	0	2	0	0	0	1	0	0	0	1	0	0	0	0	0	0	0	0	0	2	0	2	2	0	0	0	0
2249	15	7	3	5	2	7	2	1	11	15	12	44	2	0	0	2	0	1	0	0	0	0	1	1	0	1	0	1	0	0	0	1	1	0	0	0	0	0	0	0	0	1	0	0	2	0	0	1	0
2250	15	0	0	0	0	0	0	0	0	0	0	0	1	0	0	0	0	0	0	0	0	0	0	0	0	0	0	0	0	0	0	0	0	0	0	0	0	0	0	0	0	0	0	0	0	0	0	0	0
2251	16	7	2	7	2	0	3	2	5	16	7	33	2	0	0	1	1	0	0	0	0	0	0	0	0	1	0	0	0	0	0	0	0	0	0	2	1	0	0	0	1	0	0	2	2	1	0	0	1
2252	15	6	6	7	5	9	5	2	13	19	15	60	1	0	0	1	0	2	0	0	1	1	1	1	0	1	0	2	0	1	0	2	1	0	1	0	1	0	1	0	0	1	0	1	1	0	1	0	1
2253	15	5	3	3	3	3	2	4	2	11	6	29	1	0	0	0	0	1	0	0	1	2	0	1	0	1	1	2	0	0	0	1	0	0	0	0	0	0	0	1	0	1	0	1	1	0	0	0	0
2254	16	13	5	15	10	10	9	5	7	33	12	82	2	0	0	0	1	1	0	0	1	1	1	2	1	1	0	1	0	1	0	1	0	0	0	0	0	1	1	0	1	2	0	1	1	1	0	2	1
2255	14	2	1	3	2	1	1	1	4	6	5	16	1	0	0	0	0	1	0	0	0	0	0	1	0	0	0	0	0	0	0	1	0	0	0	0	0	0	0	0	0	0	0	0	1	0	0	0	0
2256	13	5	2	4	4	4	0	0	4	11	4	27	2	0	0	1	0	0	0	1	0	1	0	1	1	0	0	1	0	0	0	0	0	0	0	0	0	0	0	0	0	1	0	0	1	0	0	0	0
2257	17	10	5	4	5	4	6	3	15	19	18	57	2	0	0	1	1	1	0	0	1	1	1	1	1	1	1	0	0	0	0	2	1	1	1	1	0	0	0	0	0	1	0	2	2	0	0	0	0
2258	17	0	0	0	0	0	0	0	0	0	0	0	2	0	0	0	0	0	0	0	0	0	0	0	0	0	0	0	0	0	0	0	0	0	0	0	0	0	0	0	0	0	0	0	0	0	0	0	0
2259	14	6	4	4	4	5	6	2	9	14	11	42	1	0	0	0	1	0	0	0	0	0	1	2	1	1	0	0	2	1	0	2	2	1	2	0	1	0	1	0	0	1	0	2	1	0	0	0	0
2260	16	8	1	2	7	8	8	9	21	11	30	76	1	0	0	2	1	1	0	1	1	1	2	1	0	1	0	2	1	1	0	1	2	1	1	1	0	1	1	1	1	1	0	1	1	1	1	1	1
2261	17	5	1	3	2	3	2	5	6	9	11	31	2	1	0	1	0	0	0	0	0	1	0	2	0	0	0	1	0	1	0	1	1	1	0	0	0	0	0	0	2	1	0	0	2	0	0	0	0
2262	15	2	0	1	3	0	1	1	3	3	4	12	2	0	0	0	0	0	0	0	1	0	0	2	0	0	0	0	0	0	0	0	1	0	0	0	0	0	0	0	0	0	0	0	0	2	0	0	0
2263	16	9	3	8	2	6	3	2	1	20	3	37	1	0	0	0	1	1	0	0	0	0	0	0	1	0	0	0	0	1	0	0	0	0	0	0	1	0	0	0	0	2	0	2	2	1	0	0	1
2264	17	0	0	0	0	0	0	1	1	0	2	2	2	0	0	0	0	0	0	0	0	0	0	0	0	0	0	0	0	0	0	0	0	0	0	0	0	0	0	0	0	0	0	0	0	0	0	0	0
2265	14	5	7	3	9	11	1	3	6	15	9	48	1	0	0	0	0	1	0	0	0	2	0	1	1	0	0	1	0	1	0	0	0	0	0	0	0	0	0	1	0	1	0	1	1	1	1	0	1
2266	16	7	6	4	5	2	3	1	6	17	7	39	2	1	0	0	0	2	0	0	0	0	0	1	0	0	0	0	0	0	0	1	0	0	1	0	0	1	1	0	0	1	0	1	1	0	0	0	0
2267	16	0	1	0	0	2	3	0	0	1	0	6	2	0	0	0	0	1	0	0	0	0	0	0	0	2	0	0	0	0	0	0	0	0	0	0	0	0	0	0	0	0	0	0	0	0	0	0	0
2268	17	4	2	5	7	4	8	9	13	11	22	58	1	0	0	1	0	0	0	1	1	0	2	1	0	2	0	1	1	0	0	0	1	0	0	1	0	0	2	2	1	0	0	1	2	0	0	0	2
2269	16	3	1	4	2	5	5	1	6	8	7	34	2	1	0	0	1	0	0	0	1	1	0	1	0	0	1	0	1	0	0	0	0	0	0	1	1	1	1	0	0	1	0	0	1	0	0	0	0
2270	18	4	4	4	4	6	6	0	5	12	5	34	2	1	0	1	0	1	0	0	2	2	1	0	1	1	0	0	0	0	0	0	0	0	0	0	0	0	0	0	0	0	0	0	2	0	1	1	0
2271	17	7	3	6	6	1	11	3	17	16	20	62	1	0	0	2	1	1	0	1	1	0	2	1	1	1	0	1	0	2	0	2	2	0	1	2	0	0	2	0	1	0	0	2	2	0	1	1	1
2272	16	5	4	3	4	6	2	3	8	12	11	36	1	0	0	1	0	0	0	0	0	0	0	1	0	0	0	0	0	1	0	2	0	0	1	0	0	0	0	0	0	0	0	1	2	0	1	0	1
2273	16	5	5	3	5	4	6	8	8	13	16	46	1	0	1	0	0	2	0	0	1	0	1	1	0	0	0	1	1	1	0	0	0	0	0	0	0	0	0	0	0	0	0	2	2	0	0	0	1
2274	18	7	2	6	6	2	3	3	3	15	6	35	1	0	0	0	0	1	0	0	0	0	0	1	1	1	0	1	0	0	0	2	0	0	0	0	0	0	0	0	0	0	0	1	1	1	0	1	2
2275	17	0	0	0	0	0	0	0	1	0	1	1	1	0	0	1	0	0	0	0	0	0	0	0	0	0	0	0	0	0	0	0	0	0	0	0	0	0	0	0	0	0	0	0	0	0	0	0	0
2276	13	3	1	7	2	3	1	0	2	11	2	21	2	0	0	0	1	1	0	0	0	1	0	1	0	0	0	0	0	0	0	1	0	0	0	0	0	0	0	0	0	1	0	1	1	0	0	0	1
2277	15	3	3	8	4	2	6	0	9	14	9	39	1	0	0	0	1	2	0	0	1	0	2	1	0	0	0	1	0	0	0	2	0	0	1	0	0	0	0	1	0	0	0	2	#NULL!	0	0	0	0
2278	17	0	2	3	0	0	0	0	0	5	0	5	2	0	0	0	0	1	0	0	0	0	0	0	0	0	0	0	0	0	0	0	0	0	0	0	0	0	0	0	0	0	0	0	0	0	0	0	0
2279	16	15	8	11	10	12	4	16	11	34	27	101	1	0	0	0	0	1	0	0	0	0	0	0	0	0	0	0	0	0	0	0	0	0	0	0	0	0	0	0	0	0	2	2	1	2	1	2	2
2280	17	7	6	7	7	6	5	1	7	20	8	50	1	1	0	1	0	1	0	0	1	0	1	1	1	0	0	0	1	0	0	1	0	0	0	0	1	1	0	0	0	1	0	1	0	1	1	1	0
2341	13	2	2	1	2	0	0	1	4	5	5	13	2	0	0	0	0	0	0	0	0	0	0	0	0	0	0	0	0	0	0	1	0	0	1	0	1	0	1	0	0	1	0	0	0	0	0	0	0
2342	13	0	0	2	0	1	1	0	0	2	0	6	1	1	0	0	0	0	0	0	0	0	0	0	0	0	0	0	0	0	0	0	0	0	0	0	0	0	0	0	0	0	0	0	0	0	0	0	0
2343	14	3	10	6	13	6	13	8	13	19	21	79	1	2	0	0	2	2	0	0	2	2	2	2	0	2	1	0	0	0	0	2	0	0	2	1	0	2	0	2	0	0	0	0	0	0	1	0	2
2344	13	0	0	2	0	0	0	0	0	2	0	2	2	0	0	0	0	0	0	0	0	0	0	0	0	0	0	0	0	0	0	0	0	0	0	0	0	0	0	0	0	0	0	0	0	0	0	0	0
2347	11	5	2	10	3	3	5	2	5	17	7	38	2	0	0	0	1	1	0	0	2	2	0	1	1	0	0	0	1	0	0	1	0	1	1	0	0	1	0	0	0	1	0	2	2	0	0	0	0
2348	11	2	5	0	4	4	6	1	10	7	11	36	1	0	0	1	1	0	0	1	1	0	1	1	0	1	0	0	0	0	1	2	0	1	0	1	1	1	0	0	0	0	0	0	1	0	0	0	0
2349	11	1	1	0	0	3	1	2	8	2	10	20	1	0	0	0	0	1	0	1	0	1	0	0	0	0	0	0	1	0	0	1	1	1	2	0	0	0	1	0	0	0	0	0	1	0	0	0	0
2350	11	2	1	1	3	0	4	3	10	4	13	28	2	0	0	1	0	0	0	1	1	0	1	1	0	1	1	0	0	0	0	1	0	1	1	1	0	0	1	1	0	0	0	0	1	0	0	0	0
2351	11	0	0	1	0	0	0	0	0	1	0	1	1	0	0	0	0	0	0	0	0	0	0	0	0	0	0	0	0	0	0	0	0	0	0	0	0	0	0	0	0	0	0	0	0	0	0	0	0
2352	11	3	1	2	4	0	3	1	7	6	8	24	1	0	0	0	1	0	0	0	1	0	0	0	0	0	1	0	0	0	0	0	0	1	0	0	0	1	0	0	0	0	0	1	1	0	0	0	0
2353	13	1	1	0	2	1	3	0	3	2	3	14	2	2	0	1	0	0	0	0	0	0	1	1	0	0	0	0	0	0	0	0	0	0	0	0	1	0	0	0	0	0	0	0	1	0	0	0	0
2354	13	5	1	0	1	1	5	1	5	6	6	21	1	0	0	1	0	0	0	0	1	0	2	1	0	1	0	0	0	0	0	0	1	0	1	0	1	0	0	0	0	1	0	1	1	0	0	0	0
2355	14	4	1	1	1	0	2	0	2	6	2	12	2	0	0	0	0	0	0	0	1	0	0	0	0	0	0	0	0	0	0	0	0	0	0	0	1	0	0	0	0	1	0	1	2	0	0	0	0
2356	14	1	1	5	1	0	0	0	2	7	2	10	2	0	0	0	0	0	0	0	0	0	0	0	0	0	0	0	0	0	0	0	0	0	0	0	0	0	0	0	0	1	0	0	0	0	0	0	0
2357	15	0	0	0	0	0	0	0	0	0	0	0	1	0	0	0	0	0	0	0	0	0	0	0	0	0	0	0	0	0	0	0	0	0	0	0	0	0	0	0	0	0	0	0	0	0	0	0	0
2358	13	5	2	1	3	0	0	4	7	8	11	27	2	0	0	1	0	0	0	1	0	0	0	1	0	0	1	0	0	0	0	1	0	0	0	0	0	1	1	0	0	0	0	1	0	0	0	0	0
2359	14	11	2	10	5	16	5	11	13	23	24	88	1	0	0	1	1	0	2	0	0	2	0	1	0	1	0	1	1	0	2	0	1	0	0	1	0	0	0	0	1	0	0	1	1	0	1	0	0
2360	12	7	6	3	6	5	5	1	6	16	7	45	2	1	0	1	1	1	0	0	0	0	0	1	1	1	1	0	0	0	0	1	0	0	0	0	1	0	0	1	0	1	0	1	1	0	0	0	2
2361	11	1	1	0	2	1	0	2	4	2	6	12	1	0	0	1	0	1	0	0	0	0	0	1	0	0	0	0	1	0	0	1	0	0	1	0	1	0	1	1	1	0	0	0	1	0	0	0	0
2362	12	1	4	5	1	2	4	2	7	10	9	29	1	0	0	0	0	1	0	0	0	0	1	1	0	0	0	0	0	1	0	0	0	0	0	1	0	0	1	0	0	0	0	0	1	0	0	0	0
2363	14	4	1	1	3	3	4	1	2	6	3	21	2	0	0	1	1	1	0	0	0	1	1	2	0	0	0	0	0	0	0	1	0	0	0	0	1	0	0	0	0	0	0	1	2	0	0	0	0
2364	12	6	3	4	4	5	10	5	18	13	23	60	2	1	0	1	0	1	0	1	2	1	1	1	0	2	1	0	1	0	1	1	1	0	1	1	1	0	1	1	0	1	0	1	1	0	0	0	1
2365	14	1	0	0	1	1	3	1	1	1	2	8	1	1	0	0	1	0	0	0	0	0	0	0	0	0	0	0	0	1	0	1	0	0	0	0	0	0	0	0	0	1	0	0	0	0	0	0	0
2366	13	5	6	4	5	4	7	3	10	15	13	50	2	1	0	1	0	0	0	0	1	1	1	1	0	1	0	1	0	0	0	0	0	0	1	1	1	1	1	1	1	1	0	0	1	0	0	0	0
2367	13	5	6	8	5	2	3	2	7	19	9	41	2	0	0	0	0	1	0	0	1	1	0	1	0	0	0	1	0	1	0	1	0	0	1	1	0	1	1	1	1	1	0	0	2	0	0	0	0
2368	13	5	3	3	6	2	10	2	13	11	15	49	1	1	0	2	2	0	0	0	1	1	2	2	0	1	1	0	0	1	0	1	1	0	1	1	0	0	0	1	1	0	0	0	1	0	0	0	1
2369	14	0	0	0	0	0	0	0	0	0	0	0	2	0	0	0	0	0	0	0	0	0	0	0	0	0	0	0	0	0	0	0	0	0	0	0	0	0	0	0	0	0	0	0	0	0	0	0	0
2370	14	6	0	1	4	1	1	2	1	7	3	19	1	0	0	0	0	0	0	0	0	0	1	2	0	0	0	0	0	0	0	1	0	0	0	0	0	0	0	0	0	1	0	2	2	0	0	0	1
2371	14	3	3	2	2	5	1	0	7	8	7	27	2	0	0	0	0	0	0	0	0	0	0	0	0	0	0	0	0	0	0	0	0	0	1	1	0	0	0	0	0	0	0	0	0	1	0	0	0
2372	14	0	2	0	1	2	1	1	3	2	4	12	2	0	0	1	1	0	0	1	0	1	0	0	0	0	0	0	0	0	0	1	0	0	0	0	0	0	0	0	0	0	0	0	0	0	0	0	0
2373	15	3	0	1	2	2	6	1	6	4	7	27	1	0	0	1	0	0	0	0	2	0	2	2	0	1	0	1	2	1	0	1	0	1	1	0	1	0	1	0	0	1	0	0	0	2	0	0	0
2374	13	0	1	0	10	0	10	2	9	1	11	35	2	2	0	1	2	0	0	1	1	0	2	2	0	1	0	0	1	0	0	0	0	0	1	1	1	2	1	2	1	0	0	0	0	0	0	0	0
2375	14	1	0	1	3	2	1	3	9	2	12	22	1	0	0	1	0	0	0	0	0	0	1	0	0	0	0	0	0	0	0	0	0	0	0	0	0	0	1	2	0	0	0	0	1	0	0	0	0
2376	13	0	0	0	0	0	0	0	1	0	1	1	2	0	0	0	0	0	0	0	0	0	0	0	0	0	0	0	0	0	0	1	0	0	0	0	0	0	0	0	0	0	0	0	0	0	0	0	0
2377	14	2	2	1	3	2	0	0	0	5	0	11	2	0	0	0	0	0	0	0	0	0	0	0	0	0	0	0	0	0	0	0	0	0	0	0	0	0	0	0	0	0	0	0	1	0	0	0	1
2378	13	0	3	0	5	1	3	0	4	3	4	21	2	1	0	1	1	0	0	2	0	0	0	2	0	0	0	0	0	0	0	0	0	0	0	0	2	0	0	0	0	0	0	0	0	0	0	0	0
2379	13	1	2	3	2	1	1	0	0	6	0	10	1	0	0	0	0	0	0	0	0	0	0	0	0	1	0	0	0	0	0	0	0	0	0	0	0	0	0	0	0	0	0	0	1	0	0	0	0
2380	14	5	3	2	4	4	5	1	10	10	11	38	2	0	0	1	1	0	0	0	1	1	1	1	0	0	0	0	0	0	0	1	0	0	2	0	0	0	0	1	1	1	0	1	2	0	0	0	0
2381	15	3	5	1	6	0	3	1	8	9	9	34	2	0	0	1	0	1	0	1	0	0	1	1	0	0	1	0	1	1	0	0	0	0	1	0	1	0	0	0	0	0	0	1	0	0	0	0	1
2382	15	5	5	0	2	0	0	1	3	10	4	19	1	0	0	0	0	1	0	0	0	0	0	1	0	0	0	0	0	0	0	1	0	0	0	0	0	0	0	0	0	0	0	2	2	0	0	0	0
2383	15	8	2	2	2	1	4	0	4	12	4	25	1	1	0	2	0	2	0	0	1	1	1	0	0	0	0	0	0	0	0	0	0	0	1	0	1	0	0	0	0	2	0	2	2	0	0	0	0
2384	15	16	8	9	9	1	17	4	14	33	18	86	2	0	0	1	2	1	0	0	2	0	1	0	2	2	2	1	0	2	0	0	0	0	1	1	1	1	1	1	1	1	1	1	0	2	1	1	1
2385	16	6	6	6	10	9	9	9	16	18	25	77	2	1	0	0	1	1	0	0	2	2	2	2	0	0	1	1	1	0	0	1	1	1	2	1	0	1	1	2	1	1	0	1	1	0	0	0	0
2386	13	6	0	0	3	2	1	1	2	6	3	17	1	0	0	0	0	0	0	0	0	0	0	2	0	0	0	0	0	1	0	2	0	0	0	0	0	0	0	0	0	0	0	2	2	0	1	0	0
2387	15	2	4	2	2	0	3	1	7	8	8	28	2	0	0	1	1	1	0	1	0	0	2	1	0	0	0	0	0	0	0	0	0	0	0	0	0	0	0	0	0	0	0	0	1	0	0	0	0
2388	14	1	3	0	5	1	4	3	4	4	7	26	2	0	0	1	0	1	0	0	1	0	2	2	1	0	0	1	1	0	0	1	0	0	0	0	1	0	1	1	0	0	0	1	0	0	0	0	0
2389	15	2	0	0	1	1	4	2	4	2	6	15	1	0	0	0	0	0	0	0	1	0	1	0	0	0	0	0	1	1	0	0	0	0	0	0	0	0	0	1	0	0	0	1	0	0	0	0	0
2390	15	3	4	5	1	1	7	0	3	12	3	25	2	0	0	0	0	0	0	0	1	1	1	0	0	1	1	0	0	1	0	0	0	0	1	0	0	0	0	0	0	0	0	0	0	0	0	0	0
2391	16	2	0	1	0	0	4	0	0	3	0	7	1	1	0	0	0	0	0	0	0	0	0	0	0	1	1	0	0	1	0	0	0	0	0	0	0	0	0	0	0	0	0	1	0	0	0	0	0
2392	16	0	0	0	0	0	0	0	0	0	0	0	1	0	0	0	0	0	0	0	0	0	0	0	0	0	0	0	0	0	0	0	0	0	0	0	0	0	0	0	0	0	0	0	0	0	0	0	0
2393	15	0	0	0	0	0	1	0	2	0	2	4	1	0	0	1	1	0	0	0	0	0	0	0	0	0	0	0	0	0	0	0	0	0	1	0	1	0	0	0	0	0	0	0	0	0	0	0	0
2394	15	2	0	0	1	1	1	0	0	2	0	6	2	0	0	0	0	0	0	0	1	1	0	1	0	0	0	0	0	0	0	0	0	0	0	0	1	0	0	0	0	1	0	0	1	0	0	0	0
2396	15	2	0	2	0	0	0	1	5	4	6	10	2	0	0	1	0	0	0	0	0	0	0	0	0	0	0	0	0	0	0	1	0	0	0	0	0	0	0	0	0	0	0	1	1	0	0	0	0
2397	16	3	5	0	3	2	7	2	9	8	11	35	1	1	0	1	1	0	0	1	1	1	2	1	0	0	0	0	0	0	0	1	1	0	1	1	0	0	0	0	1	0	0	0	1	0	0	0	0
2398	17	3	4	3	4	0	2	2	9	10	11	29	1	0	0	1	1	1	0	0	0	0	1	1	0	0	1	0	1	0	0	1	0	0	1	0	0	0	0	1	0	1	0	0	0	0	1	0	1
2399	15	7	3	3	5	6	9	4	14	13	18	56	2	0	0	1	1	0	0	1	1	1	1	0	0	1	0	1	1	1	0	1	0	0	1	1	0	0	0	1	0	1	0	2	1	0	0	0	0
2400	17	3	2	3	2	5	7	8	6	8	14	37	1	1	0	1	1	0	0	0	1	1	1	1	0	1	0	0	0	0	0	1	0	0	1	1	0	0	1	0	1	1	0	1	1	0	0	0	0
2461	13	3	0	0	1	0	0	0	7	3	7	11	2	0	0	1	0	0	0	0	0	0	0	0	0	0	0	0	0	0	0	2	0	0	0	0	0	0	0	1	0	0	0	1	0	0	0	0	0
2462	11	4	1	0	1	0	3	0	1	5	1	10	2	0	0	0	1	0	0	0	0	0	1	0	0	0	0	0	0	0	0	0	0	0	0	0	0	0	0	0	0	0	0	1	0	0	0	0	0
2464	14	3	0	0	0	0	3	0	3	3	3	10	1	0	0	1	0	0	0	0	1	0	0	0	0	1	0	0	0	0	0	0	0	0	0	0	0	0	0	0	0	0	0	1	1	0	0	0	0
2466	13	6	5	5	7	2	6	1	6	16	7	42	1	0	0	0	1	1	0	0	1	2	1	2	2	1	0	1	0	0	0	0	1	1	1	1	2	0	1	1	0	2	0	1	1	0	0	0	1
2467	13	15	9	9	12	11	15	14	18	33	32	115	1	1	0	2	1	2	1	1	2	0	2	1	1	2	2	1	2	1	0	1	0	0	0	2	1	2	2	1	2	1	1	1	2	1	1	2	1
2468	14	9	7	2	2	7	4	1	4	18	5	39	1	0	0	1	0	1	0	0	1	1	0	0	0	0	1	1	0	0	0	1	0	0	0	0	0	0	0	0	0	0	0	2	2	2	0	1	0
2469	13	9	5	6	5	5	5	3	8	20	11	48	1	1	0	1	0	2	0	0	1	0	0	1	0	0	0	0	1	0	0	0	0	0	0	0	0	0	0	0	1	1	0	0	2	0	1	2	1
2470	14	5	2	0	3	0	1	2	3	7	5	17	2	0	0	0	0	0	0	0	1	0	0	2	0	0	1	0	0	0	0	0	1	0	0	0	0	0	0	0	0	1	0	1	0	0	0	0	0
2471	14	5	1	1	3	1	1	1	4	7	5	19	2	0	0	0	0	0	0	0	0	0	0	0	0	0	0	0	0	0	0	0	0	0	0	0	0	1	0	0	0	1	0	1	1	0	0	0	0
2472	14	4	4	0	0	0	2	2	3	8	5	17	2	0	0	1	0	1	0	0	1	0	0	0	0	0	1	0	0	0	0	0	0	0	0	0	0	0	0	0	0	1	0	0	1	0	0	0	0
2473	13	3	2	0	2	0	1	0	2	5	2	10	2	0	0	0	0	0	0	0	0	0	1	0	1	0	1	0	0	0	0	1	0	0	0	0	0	0	0	0	0	2	0	0	0	0	0	0	1
2474	13	1	5	0	5	2	1	0	4	6	4	20	2	0	0	0	0	1	1	0	1	1	0	1	0	0	0	0	0	0	0	2	0	0	0	0	0	2	0	0	0	0	0	0	0	0	0	0	0
2475	13	5	3	2	3	0	5	1	1	10	2	22	2	0	0	0	1	1	0	0	1	0	1	2	0	0	0	1	0	0	0	0	0	0	0	0	0	0	0	1	0	0	0	1	1	0	0	0	0
2476	14	2	0	0	0	1	3	1	2	2	3	9	1	0	0	0	1	0	0	0	0	0	1	0	0	0	0	0	0	0	0	0	0	0	1	0	0	0	0	0	0	0	0	0	2	0	0	0	0
2477	14	1	0	0	1	1	2	2	1	1	3	8	1	0	0	0	0	0	0	0	1	0	1	0	0	0	0	0	1	0	0	0	0	0	0	0	0	0	1	1	0	0	0	0	0	1	0	0	0
2478	13	1	0	0	2	0	2	2	3	1	5	10	1	0	0	0	0	0	0	0	0	0	2	0	0	0	1	0	0	0	0	0	1	0	0	0	0	0	0	1	0	0	0	0	0	0	0	0	1
2479	18	3	1	2	1	0	5	1	5	6	6	18	1	0	0	1	1	0	0	0	1	0	1	0	0	0	0	0	1	0	0	1	0	0	0	0	0	0	0	0	0	1	0	0	1	0	0	0	0
2480	13	2	2	3	2	0	3	1	8	7	9	25	1	1	0	1	0	0	0	0	0	0	1	1	0	0	0	0	0	0	0	1	0	0	1	0	1	0	0	1	0	1	0	0	1	0	0	0	0
2481	14	6	5	8	6	2	6	6	6	19	12	47	1	1	0	0	0	1	0	0	2	0	2	1	1	1	0	1	1	0	0	1	0	0	0	0	0	0	2	0	0	1	1	1	1	0	0	1	1
2482	15	8	6	8	5	0	9	4	5	22	9	47	2	1	0	0	0	1	0	0	2	0	2	1	1	1	0	1	1	0	0	1	0	0	0	0	0	0	2	0	0	1	1	1	1	0	0	1	1
2484	14	2	1	4	2	1	5	3	8	7	11	27	2	0	0	1	1	1	0	0	1	0	1	0	0	0	0	0	0	0	0	1	0	0	0	0	0	0	1	1	0	1	0	1	0	0	1	0	0
2485	16	2	2	0	2	0	1	1	0	4	1	8	2	0	0	0	0	1	0	0	0	0	0	2	0	0	0	0	0	0	0	0	0	0	0	0	0	0	0	0	0	0	0	0	1	0	0	0	0
2486	16	2	1	0	0	0	3	1	6	3	7	15	2	0	0	2	1	0	1	0	0	0	1	0	0	0	0	0	0	0	0	0	0	0	1	0	0	0	0	0	1	0	0	0	1	1	0	0	0
2487	16	1	0	0	0	0	2	0	4	1	4	7	2	0	0	1	1	0	0	0	0	0	0	0	0	0	0	0	0	0	0	1	0	0	0	0	0	0	0	0	0	0	0	1	0	0	0	0	0
2489	16	0	0	0	0	0	1	0	0	0	0	1	1	0	0	0	0	0	0	0	0	0	0	0	0	0	0	0	0	0	0	0	0	0	0	0	0	0	0	0	0	0	0	0	0	0	0	0	0
2492	16	1	0	0	2	1	1	0	0	1	0	5	1	0	0	0	0	0	0	0	0	1	1	1	0	0	0	0	0	0	0	0	0	0	0	0	0	0	0	0	0	1	0	0	0	0	0	0	1
2493	15	1	0	5	2	1	2	0	1	6	1	12	1	0	0	0	0	0	0	0	0	1	1	1	0	0	0	0	0	0	0	0	0	0	0	0	0	0	0	0	0	1	0	0	0	0	0	0	1
2496	14	4	3	0	3	1	0	0	0	7	0	11	2	0	0	0	0	0	0	0	0	0	0	0	1	0	0	0	0	0	0	0	0	0	0	0	0	0	0	1	0	0	0	0	2	2	0	0	0
2497	14	1	2	0	1	0	1	1	0	3	1	6	2	0	0	0	0	0	0	0	0	0	0	0	0	0	0	0	0	0	0	0	0	0	0	0	0	1	0	0	0	0	0	0	0	0	0	0	0
2498	14	1	2	0	1	0	1	1	0	3	1	6	2	0	0	0	0	0	0	0	0	0	0	0	0	0	0	0	0	0	0	0	0	0	0	0	0	1	0	0	0	0	0	0	0	0	0	0	0
2499	16	0	0	0	0	0	1	1	0	0	1	2	1	0	0	0	0	0	0	0	0	0	1	0	0	0	0	0	0	0	0	0	0	0	0	0	0	0	0	0	0	0	0	0	0	0	0	0	0
2500	16	4	2	7	4	1	2	1	1	13	2	25	2	0	0	0	1	1	0	1	1	0	0	2	0	0	0	1	1	0	0	0	0	0	0	0	0	0	0	1	0	1	0	0	1	0	0	0	0
2501	16	1	3	1	1	1	0	0	3	5	3	12	1	0	0	0	0	0	0	0	0	0	0	0	0	0	0	2	0	0	0	0	0	0	0	0	0	0	0	0	0	0	0	0	0	0	0	1	1
2502	16	2	0	0	0	0	1	1	0	2	1	4	1	0	0	0	0	0	0	0	0	0	0	0	0	0	0	0	0	0	0	0	0	0	0	0	0	0	0	0	0	0	0	1	0	0	0	0	0
2503	17	3	3	0	3	3	5	1	6	6	7	29	2	1	0	1	1	2	2	1	2	0	0	2	0	0	0	0	1	0	2	1	1	0	0	0	0	0	0	0	0	2	0	1	0	0	0	0	0
2504	15	1	1	2	2	0	4	1	7	4	8	19	1	1	0	0	0	0	0	1	1	0	1	1	0	0	0	0	0	0	0	1	0	0	1	0	0	0	0	0	1	0	0	1	0	0	0	0	0
2505	14	3	3	1	1	3	4	3	9	7	12	33	1	0	0	1	0	0	0	1	1	1	1	1	0	0	0	1	1	0	0	1	0	0	0	0	0	0	1	0	0	1	0	1	1	0	0	0	0
2506	16	4	1	5	6	2	13	3	7	10	10	50	2	2	2	2	2	0	2	2	2	2	2	2	2	2	2	2	0	1	0	0	0	0	1	1	0	0	0	0	0	0	0	0	0	0	0	0	2
2507	17	0	0	0	0	0	0	0	0	0	0	0	2	0	0	0	0	0	0	0	0	0	0	0	0	0	0	0	0	0	0	0	0	0	0	0	0	0	0	0	0	0	0	0	0	0	0	0	0
2508	17	3	0	3	0	0	1	1	1	6	2	10	2	0	0	0	0	0	0	0	0	0	1	0	0	0	1	0	0	0	0	0	0	0	1	0	0	0	0	0	0	0	0	0	0	1	0	0	0
2509	16	0	1	4	1	1	1	0	2	5	2	11	2	1	0	0	0	0	0	0	0	0	0	0	0	0	0	0	0	0	0	1	0	0	0	0	0	0	0	0	0	0	0	0	0	0	0	0	0
2510	17	0	0	0	0	0	0	0	0	0	0	0	2	0	0	0	0	0	0	0	0	0	0	0	0	0	0	0	0	0	0	0	0	0	0	0	0	0	0	0	0	0	0	0	0	0	0	0	0
2511	18	0	2	0	1	0	1	0	1	2	1	8	2	0	0	0	1	1	0	1	0	0	0	0	0	0	0	1	0	0	0	0	0	0	0	0	0	1	0	0	0	0	0	0	0	0	0	0	0
2512	17	1	0	1	0	0	0	0	0	2	0	4	1	0	0	0	0	0	0	1	0	0	0	0	0	0	0	0	0	0	0	0	0	0	0	0	0	0	0	0	0	0	0	0	0	0	0	0	0
2513	18	0	0	0	0	0	0	0	0	0	0	0	1	0	0	0	0	0	0	0	0	0	0	0	0	0	0	0	0	0	0	0	0	0	0	0	0	0	0	0	0	0	0	0	0	0	0	0	0
2514	17	0	0	0	1	0	1	0	3	0	3	5	1	0	0	1	0	0	0	0	0	0	1	1	0	0	0	0	0	0	0	0	0	0	0	0	0	0	0	0	0	0	0	0	0	0	0	0	0
2515	17	1	0	1	0	0	1	0	1	2	1	4	2	1	0	0	0	0	0	0	0	0	0	0	0	0	0	0	0	0	0	0	0	0	0	0	0	0	0	0	0	0	0	0	0	0	0	0	0
2516	15	0	0	0	0	0	0	0	0	0	0	0	1	0	0	0	0	0	0	0	0	0	0	0	0	0	0	0	0	0	0	0	0	0	0	0	0	0	0	0	0	0	0	0	0	0	0	0	0
2517	18	0	0	0	0	0	0	0	2	0	2	2	1	0	0	0	0	0	0	0	0	0	0	0	0	0	0	0	0	0	0	0	0	0	1	1	0	0	0	0	0	0	0	0	0	0	0	0	0
2518	17	0	0	0	0	0	0	0	0	0	0	0	2	0	0	0	0	0	0	0	0	0	0	0	0	0	0	0	0	0	0	0	0	0	0	0	0	0	0	0	0	0	0	0	0	0	0	0	0
2519	15	0	0	2	0	0	0	0	0	2	0	2	2	0	0	0	0	0	0	0	0	0	0	0	0	0	0	0	0	0	0	0	0	0	0	0	0	0	0	0	0	0	0	0	0	0	0	0	0
2520	18	0	0	2	0	0	0	0	0	2	0	2	1	0	0	0	0	0	0	0	0	0	0	0	0	0	0	0	0	0	0	0	0	0	0	0	0	0	0	0	0	0	0	0	0	0	0	0	0
2581	12	1	2	5	1	1	1	0	3	8	3	14	2	0	0	0	1	0	0	0	0	0	0	0	0	0	0	0	0	0	0	0	0	0	0	0	0	0	0	0	0	0	0	0	1	0	0	0	0
2582	11	0	0	0	0	0	0	0	0	0	0	0	2	0	0	0	0	0	0	0	0	0	0	0	0	0	0	0	0	0	0	0	0	0	0	0	0	0	0	0	0	0	0	0	0	0	0	0	0
2583	11	0	0	0	0	0	1	0	0	0	0	1	1	0	0	0	0	0	0	0	0	0	0	0	0	0	0	0	0	0	0	0	0	0	0	0	0	0	0	0	0	0	0	0	0	0	0	0	0
2584	12	1	1	1	1	0	0	1	4	3	5	12	2	0	0	1	0	0	0	0	0	0	0	0	0	0	0	0	0	0	0	0	0	0	0	0	1	0	1	0	0	0	0	0	0	0	0	0	0
2585	13	1	0	4	0	0	1	0	1	5	1	8	1	0	0	1	1	0	0	0	0	0	0	0	0	0	0	0	0	0	0	0	0	0	0	0	0	0	0	0	0	0	0	0	0	0	0	0	0
2586	13	3	1	0	1	0	0	0	1	4	1	7	1	0	0	0	0	0	0	0	0	0	0	0	1	0	0	1	0	0	0	0	0	0	0	0	0	0	0	0	0	1	0	0	1	0	0	0	0
2587	11	1	0	0	0	0	0	0	1	1	1	2	2	0	0	0	0	0	0	0	0	0	0	0	0	0	0	0	0	0	0	1	0	0	0	0	0	0	0	0	0	0	0	0	1	0	0	0	0
2588	11	2	0	0	0	0	0	0	1	2	1	3	2	0	0	0	0	0	0	0	0	0	0	0	0	0	0	0	0	0	0	1	0	0	0	0	0	0	0	0	0	1	0	0	1	0	0	0	0
2589	13	2	0	0	0	0	0	0	1	2	1	3	1	0	0	0	0	0	0	0	0	0	0	0	0	0	0	0	0	0	0	1	0	0	0	0	0	0	0	0	0	1	0	0	1	0	0	0	0
2590	13	2	0	0	0	0	0	0	1	2	1	3	1	0	0	0	0	0	0	0	0	0	0	0	0	0	0	0	0	0	0	1	0	0	0	0	0	0	0	0	0	1	0	0	1	0	0	0	0
2591	11	2	0	0	0	0	0	0	1	2	1	3	1	0	0	0	0	0	0	0	0	0	0	0	0	0	0	0	0	0	0	1	0	0	0	0	0	0	0	0	0	1	0	0	1	0	0	0	0
2592	12	2	0	0	0	0	0	0	1	2	1	3	2	0	0	0	0	0	0	0	0	0	0	0	0	0	0	0	0	0	0	1	0	0	0	0	0	0	0	0	0	1	0	0	1	0	0	0	0
2593	16	1	1	3	2	0	1	0	3	5	3	11	2	0	0	1	1	0	0	0	0	0	0	1	0	0	0	0	0	0	0	1	0	0	0	0	0	0	0	0	0	0	0	0	0	0	0	0	0
2594	13	3	0	1	1	0	0	1	5	4	6	12	2	0	0	0	0	0	0	0	0	0	0	0	0	0	0	0	0	0	0	0	0	0	1	0	1	0	0	0	0	0	0	1	0	0	0	0	0
2595	13	6	2	5	5	0	4	0	8	13	8	32	2	0	0	2	1	1	0	1	1	0	0	1	1	1	0	0	0	0	0	1	0	0	1	0	1	1	0	1	0	2	0	0	2	1	0	0	0
2596	13	4	3	1	3	1	1	1	1	8	2	19	1	0	0	0	0	0	0	0	1	1	0	1	0	0	0	0	0	0	0	1	0	0	0	0	2	0	0	0	0	0	1	0	0	0	0	0	0
2597	14	0	0	0	0	0	1	0	2	0	2	5	1	0	0	0	0	0	0	0	1	0	0	0	0	0	0	0	0	0	0	0	0	0	0	0	0	0	0	0	0	0	0	0	0	0	0	0	0
2598	13	2	0	0	0	2	0	0	0	2	0	4	1	0	0	0	0	0	0	0	0	0	0	0	0	0	0	0	0	0	0	0	0	0	0	0	0	0	0	0	0	0	0	0	0	0	0	0	0
2599	13	2	0	0	0	0	0	1	2	2	3	5	2	0	0	0	0	0	0	0	0	0	0	0	0	0	0	0	0	0	0	1	0	0	0	0	0	0	0	0	0	0	0	1	1	0	0	0	0
2600	12	3	0	0	0	0	0	0	0	3	0	3	2	0	0	0	0	0	0	0	0	0	0	0	0	0	0	0	0	0	0	0	0	0	0	0	0	0	0	0	0	1	0	1	1	0	0	0	0
2601	13	1	0	0	0	0	0	0	1	1	1	2	2	0	0	0	0	0	0	0	0	0	0	0	0	0	0	0	0	0	0	1	0	0	0	0	0	0	0	0	0	1	0	0	0	0	0	0	0
2602	13	3	0	0	0	0	0	0	1	3	1	4	1	0	0	0	0	0	0	0	0	0	0	0	0	0	0	0	0	0	0	1	0	0	0	0	0	0	0	0	0	1	0	1	1	0	0	0	0
2603	14	3	0	0	0	0	0	0	0	3	0	3	2	0	0	0	0	0	0	0	0	0	0	0	0	0	0	0	0	0	0	0	0	0	0	0	0	0	0	0	0	1	0	1	1	0	0	0	0
2604	14	2	0	0	0	0	0	0	0	2	0	2	1	0	0	0	0	0	0	0	0	0	0	0	0	0	0	0	0	0	0	0	0	0	0	0	0	0	0	0	0	1	0	0	1	0	0	0	0
2605	15	1	1	1	0	1	1	0	2	3	2	10	2	0	0	0	0	0	0	0	0	0	0	0	0	0	0	0	0	0	0	0	0	0	0	0	0	0	0	0	0	0	0	0	0	0	0	0	0
2606	15	4	2	3	2	1	2	1	6	9	7	22	2	0	0	1	1	1	0	0	0	0	0	0	0	0	1	0	0	0	0	1	0	0	0	0	0	0	1	1	0	0	0	0	0	0	0	0	1
2607	15	1	1	2	0	0	1	1	0	4	1	6	2	0	0	0	0	0	0	0	0	0	0	0	0	0	0	0	0	0	0	0	0	0	0	0	0	0	0	0	1	0	0	0	0	0	0	0	0
2608	15	0	1	0	0	0	3	1	4	1	5	9	1	0	0	0	0	0	0	0	1	0	0	0	0	1	0	0	0	0	0	0	0	0	0	0	0	0	0	0	0	0	0	0	0	0	0	0	0
2609	15	2	4	4	2	1	3	0	3	10	3	20	1	0	0	1	1	0	0	1	0	0	0	0	0	0	0	0	0	1	0	0	0	0	0	0	0	0	0	1	0	0	0	0	1	1	0	0	0
2610	15	0	0	0	2	2	0	2	2	0	4	9	1	0	0	1	0	0	0	0	0	1	0	0	0	0	0	0	0	0	0	0	0	0	0	0	0	0	1	0	0	0	0	0	0	0	0	0	0
2611	14	4	0	0	0	0	0	0	1	4	1	5	1	0	0	0	0	0	0	0	0	0	0	0	0	0	0	0	0	0	0	1	0	0	0	0	0	0	0	0	0	1	1	1	1	0	0	0	0
2612	15	3	0	0	0	0	0	0	1	3	1	4	1	0	0	0	0	0	0	0	0	0	0	0	0	0	0	0	0	0	0	1	0	0	0	0	0	0	0	0	0	1	0	1	1	0	0	0	0
2613	14	4	0	0	0	0	0	0	1	4	1	5	2	0	0	0	0	0	0	0	0	0	0	0	0	0	0	0	0	0	0	1	0	0	0	0	0	0	0	0	0	1	1	1	1	0	0	0	0
2614	11	3	0	0	0	0	0	0	1	3	1	4	1	0	0	0	0	0	0	0	0	0	0	0	0	0	0	0	0	0	0	1	0	0	0	0	0	0	0	0	0	1	0	1	1	0	0	0	0
2615	14	4	0	0	0	0	0	0	1	4	1	5	2	0	0	0	0	0	0	0	0	0	0	0	0	0	0	0	0	0	0	1	0	0	0	0	0	0	0	0	0	1	1	1	1	0	0	0	0
2616	16	3	0	0	0	0	0	0	1	3	1	4	1	0	0	0	0	0	0	0	0	0	0	0	0	0	0	0	0	0	0	1	0	0	0	0	0	0	0	0	0	1	0	1	1	0	0	0	0
2617	15	2	0	2	0	0	0	0	5	4	5	9	2	0	0	2	0	0	0	0	0	0	0	0	0	0	1	0	0	0	0	0	0	0	0	0	0	0	0	0	0	0	0	0	0	1	0	0	0
2618	15	4	0	4	0	0	0	0	1	8	1	11	2	0	0	0	0	0	0	0	0	0	0	0	0	0	0	1	0	0	0	0	0	0	0	0	0	0	0	0	0	0	0	2	0	0	0	0	0
2619	15	7	4	1	1	2	0	3	12	12	15	38	2	0	0	0	0	0	0	2	0	0	0	0	0	0	1	2	0	0	2	2	0	0	1	0	1	0	2	1	0	0	0	1	0	0	0	0	0
2620	16	2	6	0	3	3	5	2	8	8	10	29	1	1	0	1	1	2	0	0	1	1	0	0	0	0	0	0	1	0	0	1	0	0	1	0	0	0	0	1	0	0	0	0	1	0	0	0	0
2621	17	4	6	8	4	2	4	1	3	18	4	33	2	0	0	0	0	1	0	0	1	1	1	0	0	0	0	0	0	0	0	0	1	0	0	1	0	0	0	0	0	1	0	2	0	0	0	0	1
2622	16	4	0	0	4	1	2	0	4	4	4	15	1	0	0	0	0	0	0	0	0	0	2	2	0	0	0	0	0	0	0	0	0	0	0	0	0	0	0	0	0	0	0	2	2	0	0	0	2
2623	17	3	0	0	0	0	0	0	1	3	1	4	2	0	0	0	0	0	0	0	0	0	0	0	0	0	0	0	0	0	0	1	0	0	0	0	0	0	0	0	0	1	0	1	1	0	0	0	0
2624	16	3	0	0	0	0	0	0	1	3	1	4	1	0	0	0	0	0	0	0	0	0	0	0	0	0	0	0	0	0	0	1	0	0	0	0	0	0	0	0	0	1	0	1	1	0	0	0	0
2625	15	3	0	0	0	0	0	0	1	3	1	4	2	0	0	0	0	0	0	0	0	0	0	0	0	0	0	0	0	0	0	1	0	0	0	0	0	0	0	0	0	1	0	1	1	0	0	0	0
2626	18	3	0	0	0	0	0	0	1	3	1	4	1	0	0	0	0	0	0	0	0	0	0	0	0	0	0	0	0	0	0	1	0	0	0	0	0	0	0	0	0	1	0	1	1	0	0	0	0
2627	14	4	0	0	0	0	0	0	1	4	1	5	1	0	0	0	0	0	0	0	0	0	0	0	0	0	0	0	0	0	0	1	0	0	0	0	0	0	0	0	0	1	1	1	1	0	0	0	0
2628	11	3	0	0	0	0	0	0	1	3	1	4	2	0	0	0	0	0	0	0	0	0	0	0	0	0	0	0	0	0	0	1	0	0	0	0	0	0	0	0	0	1	0	1	1	0	0	0	0
2629	17	0	2	1	0	0	0	0	0	3	0	3	2	0	0	0	0	1	0	0	0	0	0	0	0	0	0	0	0	0	0	0	0	0	0	0	0	0	0	0	0	0	0	0	0	0	0	0	0
2630	18	3	3	0	0	0	1	1	3	6	4	11	2	0	0	0	1	1	0	0	0	0	0	0	0	0	0	0	0	0	0	1	0	0	0	0	0	0	0	0	0	0	0	0	1	0	0	0	0
2631	18	4	3	1	2	2	1	1	0	8	1	14	2	0	0	0	0	0	0	0	0	0	0	0	0	0	0	0	0	0	0	0	0	0	0	0	0	0	0	1	0	0	0	1	2	0	0	0	0
2632	18	2	2	2	2	2	3	2	4	6	6	21	1	0	0	0	1	1	0	1	0	1	1	1	0	0	0	0	0	0	0	0	0	0	1	0	0	0	0	0	0	0	0	1	0	0	0	0	1
2633	18	3	3	5	4	2	6	4	10	11	14	46	1	1	0	0	1	0	0	1	1	0	1	1	0	0	0	2	0	0	0	1	0	0	1	1	1	0	1	1	1	1	0	0	1	0	0	0	1
2634	17	0	0	1	1	0	2	2	4	1	6	11	1	0	0	1	0	0	0	1	0	0	1	0	0	0	0	0	0	0	0	0	0	0	1	0	0	0	1	0	0	0	0	0	0	0	0	0	0
2635	17	1	0	0	1	0	0	0	0	1	0	2	1	0	0	0	0	0	0	0	0	0	0	1	0	0	0	0	0	0	0	0	0	0	0	0	0	0	0	0	0	1	0	0	0	0	0	0	0
2636	17	3	0	0	0	0	0	0	1	3	1	4	2	0	0	0	0	0	0	0	0	0	0	0	0	0	0	0	0	0	0	0	1	0	0	0	0	0	0	0	0	1	0	1	1	0	0	0	0
2637	16	2	0	0	1	0	0	0	1	2	1	4	2	0	0	0	0	0	0	0	0	0	0	0	0	0	0	0	0	0	0	1	0	0	0	0	0	0	0	0	0	1	0	0	0	1	1	0	0
2638	17	1	0	0	0	0	0	1	2	1	3	4	2	0	0	0	0	0	0	0	0	0	0	0	0	0	0	0	0	0	0	1	0	0	0	0	0	0	0	0	0	1	0	0	0	0	0	0	0
2639	16	3	0	0	0	0	0	0	3	3	3	6	1	0	0	0	0	0	0	0	0	0	0	0	0	0	0	0	0	0	0	1	0	0	0	0	0	0	0	0	0	1	0	1	1	0	0	0	0
2640	17	3	0	0	0	0	0	0	0	3	0	3	2	0	0	0	0	0	0	0	0	0	0	0	0	0	0	0	0	0	0	0	0	0	0	0	0	0	0	0	0	1	0	1	1	0	0	0	0
2701	12	0	0	4	2	2	0	3	2	4	5	16	1	0	0	1	0	0	0	0	0	0	0	0	0	0	0	0	0	0	0	0	0	0	0	0	0	0	0	0	0	0	0	0	0	0	0	0	0
2702	12	0	0	0	3	0	0	1	1	0	2	5	2	0	0	0	0	0	0	0	0	0	0	1	0	0	0	0	0	0	0	0	0	0	0	1	0	0	0	1	0	0	0	0	0	0	0	0	0
2703	12	0	0	0	0	0	0	0	0	0	0	0	2	0	0	0	0	0	0	0	0	0	0	0	0	0	0	0	0	0	0	0	0	0	0	0	0	0	0	0	0	0	0	0	0	0	0	0	0
2704	14	3	1	4	3	2	1	0	4	8	4	19	1	1	0	1	0	1	0	0	0	0	0	2	0	0	0	0	0	0	0	1	0	0	0	0	0	0	0	0	0	0	0	0	1	1	0	0	0
2705	12	2	0	0	0	0	0	0	0	2	0	2	1	0	0	0	0	0	0	0	0	0	0	0	0	0	0	0	0	0	0	0	0	0	0	0	0	0	0	0	0	0	0	0	2	0	0	0	0
2706	11	0	0	0	1	0	0	1	0	0	1	2	2	0	0	0	0	0	0	0	0	0	0	0	0	0	0	0	0	0	0	0	0	0	0	0	0	1	0	0	0	0	0	0	0	0	0	0	0
2707	12	5	5	3	4	1	4	12	11	13	23	48	1	2	1	0	0	1	0	0	0	0	0	1	0	0	0	1	0	0	0	0	1	1	2	1	0	0	1	0	1	0	2	0	0	1	1	1	0
2708	13	5	1	13	4	0	6	3	11	19	14	45	1	0	0	2	2	1	1	0	0	0	1	0	0	1	2	0	0	1	0	1	2	2	1	1	0	2	1	0	1	0	0	0	1	1	0	0	2
2709	12	0	0	4	1	0	1	0	0	4	0	7	1	0	0	0	0	0	0	0	0	0	0	0	1	0	0	0	0	0	0	0	0	0	0	0	0	0	0	0	0	0	0	0	0	0	0	0	0
2710	11	3	1	3	4	0	3	2	4	7	6	21	2	0	0	0	0	0	0	0	1	0	1	0	0	0	2	0	1	1	0	1	0	0	0	0	0	1	0	0	0	0	0	0	1	0	0	0	0
2711	14	20	15	14	14	14	17	10	18	49	28	136	2	2	0	2	2	1	2	1	2	1	0	1	1	2	2	1	0	2	2	0	1	2	2	1	2	1	1	0	1	2	1	2	0	2	1	1	2
2712	14	7	7	1	1	2	6	6	7	15	13	42	2	0	0	0	1	1	1	0	0	1	1	0	0	0	2	0	1	0	0	0	1	1	0	0	1	0	1	0	0	0	0	1	0	1	0	0	0
2713	13	4	0	0	1	0	2	1	0	4	1	8	2	0	0	0	0	0	0	0	0	0	2	1	0	0	0	0	0	0	0	0	0	0	0	0	0	0	0	0	0	0	0	2	2	0	0	0	0
2714	13	5	4	0	0	4	2	0	6	9	6	22	2	0	0	1	2	0	0	0	0	0	0	0	0	0	1	0	1	0	2	2	0	0	0	0	1	0	0	0	0	0	2	2	0	0	0	0	0
2715	14	3	4	2	6	2	4	6	9	9	15	42	2	0	0	2	2	0	0	1	0	0	1	1	0	1	0	0	0	0	0	0	0	0	2	1	1	2	1	1	0	0	1	0	0	0	0	0	0
2716	14	1	2	0	8	4	7	5	20	3	25	54	1	2	0	1	1	0	0	0	2	0	2	1	2	0	0	0	1	0	0	2	2	1	1	1	0	1	1	0	1	0	0	0	1	0	1	0	2
2717	12	6	3	3	3	2	5	7	7	12	14	43	1	1	0	1	2	0	2	0	0	0	2	0	0	0	1	0	0	0	1	0	1	0	0	0	2	0	0	0	0	0	1	1	0	1	0	0	1
2718	13	0	0	0	0	0	0	0	1	0	1	1	2	0	0	0	0	0	0	0	0	0	0	0	0	0	0	0	0	0	0	0	0	0	0	0	0	0	0	0	0	0	0	0	0	0	0	0	0
2719	16	10	6	7	10	8	13	6	14	23	20	85	2	2	0	2	2	0	0	2	2	0	2	2	2	1	2	0	2	2	2	2	2	1	2	1	2	0	1	2	1	2	0	0	0	0	1	0	0
2720	13	2	4	5	3	2	7	3	4	11	7	32	1	0	0	1	1	0	0	1	0	0	1	1	1	1	0	0	0	0	0	0	0	0	0	0	0	0	0	0	0	0	0	0	0	0	0	0	0
2721	14	8	9	12	6	4	9	9	18	29	27	86	1	2	0	1	1	0	0	1	0	0	1	1	0	1	0	1	1	1	1	1	0	1	0	1	1	0	1	1	0	0	0	1	1	1	1	0	2
2722	15	1	2	5	3	0	1	3	7	8	10	24	2	0	0	0	0	0	0	0	0	0	1	1	0	0	0	0	0	0	0	0	0	0	1	1	1	1	0	0	0	0	0	0	0	0	0	0	0
2723	15	8	5	10	8	9	11	9	14	23	23	80	2	2	0	1	1	0	0	2	1	0	1	1	0	1	2	1	0	1	2	1	0	1	1	0	1	1	0	0	1	0	0	0	1	0	1	0	1
2724	17	3	2	3	5	2	6	4	6	8	10	33	2	1	0	1	1	0	0	0	1	0	1	1	1	0	1	1	0	2	1	1	1	0	0	0	0	1	0	0	0	0	0	0	0	1	1	0	0
2725	14	5	4	2	2	0	2	5	3	11	8	26	1	0	0	0	1	2	1	0	0	0	0	1	0	0	0	0	0	0	0	1	0	0	0	0	1	0	1	0	0	0	0	1	2	1	0	0	0
2726	14	3	1	2	3	2	3	2	4	6	6	22	2	0	0	0	1	0	0	0	0	0	1	1	0	0	0	0	0	0	2	0	0	1	0	1	1	0	0	0	0	0	0	1	2	0	1	0	0
2727	13	5	0	2	1	0	2	3	4	7	7	20	2	0	0	0	1	0	0	0	0	0	0	0	0	0	0	0	0	0	0	2	0	0	0	0	1	0	1	0	0	0	0	1	2	1	0	0	0
2728	13	5	3	2	3	0	4	5	4	10	9	27	1	1	0	0	1	2	0	0	0	0	1	1	0	0	0	0	0	0	0	2	0	0	1	0	1	0	0	0	0	0	0	2	2	1	0	0	1
2729	14	4	2	2	3	2	3	10	2	8	12	30	1	0	0	0	1	2	1	0	0	0	0	1	0	0	0	0	0	1	0	0	1	0	0	1	0	0	0	0	0	0	0	1	2	0	0	0	1
2730	15	3	3	2	3	0	3	3	2	8	5	22	1	0	0	0	0	2	1	0	0	0	0	1	0	1	0	0	0	0	0	1	0	0	0	0	0	0	1	1	0	0	0	1	1	0	0	0	1
2731	18	13	11	9	13	5	8	3	4	33	7	72	2	0	0	0	1	1	0	0	2	1	0	2	2	2	0	1	0	1	0	2	0	0	0	0	1	1	1	0	0	0	0	1	2	0	2	2	2
2732	15	10	6	5	9	9	7	5	14	21	19	73	1	1	0	1	0	0	0	1	1	1	1	2	1	1	2	0	1	1	1	1	0	0	0	1	0	2	1	1	1	1	0	0	0	1	0	1	2
2733	16	8	3	8	1	2	2	1	1	19	2	29	2	0	0	0	0	0	0	0	0	0	1	0	1	0	0	0	0	0	0	0	0	0	0	0	1	0	0	0	0	1	0	1	1	0	0	1	0
2734	15	8	4	11	3	5	2	0	9	23	9	48	2	0	0	0	0	0	0	0	0	0	0	0	0	0	0	0	0	1	0	1	0	0	1	1	0	1	0	0	0	1	0	1	1	0	0	0	1
2735	14	4	4	12	6	7	6	0	2	20	2	51	1	1	0	0	2	2	0	0	0	0	2	2	2	0	2	0	0	0	0	0	0	0	0	0	0	0	0	0	0	2	0	0	0	0	0	0	2
2736	15	6	5	2	1	3	6	6	13	13	19	43	1	0	0	0	0	0	0	0	1	1	2	1	0	0	0	0	0	1	0	1	0	0	1	1	0	0	1	0	0	1	0	0	0	1	0	0	0
2737	14	2	1	4	1	0	2	1	3	7	4	14	1	0	0	0	1	0	0	0	1	0	0	0	0	0	0	0	1	0	0	1	0	0	0	0	0	0	0	0	0	0	0	0	1	0	0	0	1
2738	15	10	6	6	6	3	8	1	4	22	5	52	2	1	0	0	1	0	0	0	1	0	0	1	1	1	0	1	0	1	0	0	0	0	0	0	1	0	0	1	0	1	1	1	1	0	0	1	1
2739	14	3	8	3	10	6	8	20	16	14	36	82	1	1	1	2	1	1	2	1	1	1	2	1	0	1	1	2	2	1	1	0	2	2	2	1	1	2	2	2	1	0	0	0	0	1	0	1	2
2740	15	9	5	10	10	5	8	6	7	24	13	66	1	1	0	1	0	1	0	0	1	0	0	1	2	1	0	0	1	1	0	1	0	0	0	0	0	0	1	1	0	1	1	1	2	0	1	1	1
2741	14	4	4	5	3	2	10	2	14	13	16	53	2	2	0	2	1	0	1	1	1	0	1	1	0	1	0	1	0	1	0	1	0	1	2	1	0	1	0	1	0	1	0	0	0	1	0	1	0
2742	17	2	0	2	2	2	0	1	1	4	2	10	2	0	0	0	0	0	0	0	0	0	0	0	0	0	0	0	0	0	0	1	0	0	0	0	0	0	0	0	0	0	0	0	1	0	0	0	0
2743	14	9	2	6	3	5	6	8	8	17	16	52	1	1	0	1	1	0	0	0	1	0	1	0	0	0	0	1	0	0	0	1	1	1	0	0	0	0	1	0	0	2	0	1	1	0	1	0	1
2744	15	5	3	5	2	5	5	2	8	13	10	38	1	1	0	0	0	0	0	1	1	0	1	0	0	0	0	1	1	0	0	1	0	1	0	0	0	0	0	1	0	0	1	0	0	1	0	0	0
2745	15	6	4	2	10	8	11	5	15	12	20	77	1	1	0	1	1	0	0	2	1	0	2	2	0	1	1	2	0	0	0	2	1	0	1	2	2	2	1	2	0	0	0	0	2	0	2	0	1
2746	14	10	10	4	8	6	8	5	10	24	15	69	2	0	0	2	1	1	0	0	2	2	0	2	2	0	0	2	1	1	0	2	0	0	0	0	0	1	1	1	0	2	0	0	2	0	1	0	0
2747	14	9	3	2	6	4	4	1	1	14	2	35	2	0	0	0	0	0	0	0	0	0	1	1	1	1	0	0	0	0	2	0	0	0	0	0	1	1	0	1	0	0	0	2	1	1	1	0	0
2748	17	10	5	4	8	5	3	5	7	19	12	50	2	0	0	1	0	0	0	1	0	0	0	2	2	1	0	0	0	0	1	2	0	0	2	0	1	0	0	1	2	0	0	1	2	2	1	0	2
2749	15	7	2	4	2	3	4	1	1	13	2	29	1	0	0	0	0	0	0	0	0	0	1	1	1	2	0	1	1	0	0	0	0	0	0	0	0	0	0	0	0	1	0	1	0	1	0	0	0
2750	15	3	0	2	1	2	2	0	1	5	1	17	2	0	0	0	1	0	0	0	0	0	1	0	1	0	0	1	0	0	0	0	0	0	0	0	1	0	0	0	0	0	0	0	0	1	0	0	0
2751	16	4	1	3	2	0	4	0	2	8	2	22	2	0	0	0	1	0	0	0	0	0	0	0	1	0	0	1	0	2	0	0	0	0	0	0	0	0	0	0	0	0	0	0	2	0	0	0	0
2752	15	1	1	4	1	4	2	1	2	6	3	21	2	0	0	0	0	0	0	0	0	0	0	1	0	0	0	1	0	0	0	0	0	0	0	0	1	0	0	0	0	0	0	0	1	0	0	0	0
2753	15	5	1	4	3	0	3	2	5	10	7	25	1	0	0	0	0	0	0	0	0	0	0	0	1	2	0	1	0	1	0	1	0	0	0	0	0	0	0	0	0	0	0	1	0	0	0	1	2
2754	15	3	1	6	0	2	2	1	2	10	3	20	1	0	0	0	0	0	0	0	0	0	0	0	0	1	0	0	0	1	0	0	0	0	0	0	0	0	0	0	0	0	0	0	1	2	0	0	0
2755	18	4	1	8	3	1	4	0	6	13	6	31	2	0	0	1	1	0	0	0	0	0	0	1	0	0	0	0	0	1	0	0	0	0	0	0	1	1	0	0	0	1	0	0	1	1	0	0	1
2756	17	10	7	9	4	6	5	6	7	26	13	63	2	0	0	0	1	1	1	0	0	0	0	1	1	1	1	0	0	1	0	1	0	0	0	0	0	1	1	0	0	1	0	1	1	1	0	1	0
2757	15	5	5	8	5	6	7	3	8	18	11	55	1	0	0	0	1	1	0	1	1	0	1	1	1	1	1	1	1	1	0	0	0	0	0	0	1	0	0	0	0	1	0	0	0	1	0	0	2
2758	18	4	5	7	6	9	5	6	10	16	16	60	1	0	0	0	0	0	0	0	0	0	0	1	1	1	0	0	0	0	1	1	1	0	0	0	0	1	0	0	0	1	0	0	0	0	0	1	0
2759	15	10	8	9	7	7	7	5	11	27	16	74	2	0	0	0	1	1	1	0	1	0	0	1	1	1	1	1	1	0	1	1	1	1	1	0	1	0	1	0	1	1	0	1	1	1	0	1	2
2760	16	6	8	10	6	7	9	5	8	24	13	67	1	1	0	1	1	1	1	0	1	0	0	1	1	1	0	0	0	1	1	0	0	0	0	0	1	0	0	1	1	1	0	0	1	0	0	1	1
2821	14	10	7	8	8	11	7	5	8	25	13	72	1	0	0	0	2	0	0	0	1	2	1	1	0	0	0	2	0	1	0	2	0	0	0	0	0	0	0	0	0	2	0	2	2	0	2	2	2
2822	13	2	2	2	0	0	5	0	0	6	0	11	2	0	0	0	2	0	0	0	2	0	0	0	0	0	0	0	0	0	0	0	0	0	0	0	0	0	0	0	0	0	0	0	2	0	0	0	0
2823	13	7	3	10	4	3	4	1	0	20	1	36	2	0	0	0	0	0	2	0	1	2	0	0	0	2	0	0	0	0	0	0	0	0	0	0	0	0	0	0	1	2	0	0	2	1	2	0	0
2824	12	8	4	5	7	5	10	4	7	17	11	56	2	1	0	1	1	1	0	1	0	1	2	1	1	1	1	0	1	1	2	1	1	1	1	1	1	1	2	1	1	0	2	1	1	1	1	2	1
2826	13	6	2	4	6	3	3	2	9	12	11	38	1	0	0	0	1	0	0	0	1	0	0	2	0	0	0	0	1	0	0	2	0	0	0	0	0	2	0	0	0	1	0	1	2	0	0	1	0
2827	11	6	1	1	6	3	2	4	2	8	6	29	2	1	0	1	0	1	2	0	0	1	1	1	1	0	1	0	0	0	0	0	0	0	0	0	0	1	0	0	0	1	0	0	2	0	0	0	1
2828	13	9	5	9	7	7	7	12	13	23	25	80	1	0	0	1	1	0	1	1	1	0	0	1	2	0	2	1	2	0	0	0	0	1	1	1	0	0	2	0	1	1	0	1	0	1	0	1	1
2829	12	7	2	3	3	9	7	4	5	12	9	44	1	1	0	1	1	1	2	0	1	1	2	0	1	0	1	0	0	0	0	1	1	0	0	0	0	0	0	0	0	1	0	0	1	1	0	0	1
2830	13	4	3	2	4	3	14	8	13	9	21	59	1	1	2	1	2	1	2	1	2	0	2	0	0	2	0	2	2	0	0	0	0	0	1	0	0	0	2	0	1	1	1	0	2	0	0	0	0
2831	13	1	2	2	3	1	3	0	2	5	2	17	2	0	0	0	1	0	0	0	0	0	0	1	0	1	0	1	0	0	0	0	1	0	0	0	1	0	0	0	0	1	0	0	0	0	0	0	0
2832	11	6	3	2	5	7	6	4	7	11	11	43	2	1	0	1	0	0	0	0	0	1	1	0	1	0	0	0	0	0	0	1	0	0	1	0	0	0	0	0	1	1	0	2	2	0	0	0	0
2833	14	3	1	2	2	0	3	2	2	6	4	18	2	0	0	1	2	0	0	0	0	0	1	1	0	0	0	0	0	0	0	0	0	0	1	0	0	0	0	0	0	0	0	0	2	0	0	0	1
2834	13	1	1	2	0	0	2	1	0	4	1	8	1	0	0	0	0	0	0	0	0	0	1	0	0	0	0	0	0	0	0	0	0	0	0	0	0	0	0	0	0	0	0	0	0	0	0	0	0
2835	15	1	2	5	0	1	6	1	2	8	3	18	2	2	0	1	2	0	0	0	0	1	0	0	0	1	0	0	0	0	0	0	0	0	0	0	0	0	0	0	0	0	0	0	0	0	0	0	0
2836	14	1	0	1	0	1	1	1	2	2	3	9	2	0	0	1	0	0	0	0	0	0	1	0	0	0	0	0	0	0	0	0	0	0	0	0	0	0	0	0	0	0	0	0	1	0	0	0	0
2837	15	2	2	4	0	2	2	0	3	8	3	20	1	0	0	2	1	0	0	0	1	0	0	0	0	0	1	0	0	0	0	0	0	0	0	0	1	0	0	0	0	0	0	0	0	0	0	0	0
2838	15	2	0	5	1	3	2	2	1	7	3	17	1	0	0	0	0	0	0	0	0	0	1	0	0	0	0	0	0	0	0	0	0	0	0	0	0	0	0	0	1	0	1	0	0	0	0	0	1
2839	15	10	7	7	6	4	8	6	11	24	17	64	2	0	0	1	1	1	0	1	1	1	1	1	0	1	1	0	0	1	0	1	0	0	1	0	1	1	1	1	1	1	0	0	2	0	0	1	0
2840	15	13	7	11	11	10	12	10	17	31	27	106	2	1	0	0	1	1	2	2	1	1	2	2	1	2	1	1	2	1	1	2	1	1	1	1	1	1	2	1	1	1	0	0	2	1	2	1	0
2841	15	4	2	0	3	1	3	2	2	6	4	18	2	0	0	0	1	0	0	0	0	0	0	1	1	1	0	0	0	0	0	0	0	0	0	0	0	0	1	0	0	0	0	0	1	0	0	0	0
2842	14	3	2	1	4	0	11	7	11	6	18	45	1	0	0	1	2	0	1	1	0	0	2	1	0	1	0	0	1	0	0	0	0	0	1	1	0	0	0	1	1	0	1	0	1	0	0	0	0
2843	15	3	1	4	5	5	6	3	5	8	8	34	1	0	0	1	1	1	0	0	1	1	1	2	0	0	1	1	0	1	0	1	0	0	0	1	0	2	1	1	0	1	0	0	1	0	0	0	0
2844	14	16	11	4	9	7	18	9	18	31	27	101	1	1	0	1	1	1	0	1	2	1	2	1	2	2	1	1	1	2	0	2	0	0	2	0	1	1	1	2	1	2	2	2	0	2	1	1	0
2846	15	3	3	4	5	5	6	5	9	10	14	49	2	2	0	2	0	0	0	0	1	1	2	2	1	0	0	0	0	0	0	0	0	1	1	0	1	0	1	0	0	0	0	1	0	0	1	0	0
2847	15	5	5	3	2	4	9	15	18	13	33	67	1	0	1	2	0	0	0	1	1	1	2	0	0	1	0	1	0	1	0	0	2	2	1	1	0	0	2	0	0	0	2	2	0	0	0	0	1
2848	14	9	8	7	5	7	10	5	18	24	23	75	1	0	0	1	1	1	0	0	1	0	1	0	1	2	0	0	0	0	0	1	2	2	2	1	1	0	2	1	0	1	0	1	2	0	0	0	1
2849	14	4	6	3	4	4	6	2	8	13	10	40	2	0	0	1	1	0	0	0	1	0	1	1	0	1	1	0	0	0	0	1	0	0	0	0	0	0	1	1	0	1	0	0	1	0	0	0	0
2850	17	2	1	11	1	2	2	0	0	14	0	19	2	0	0	0	0	0	0	0	1	0	0	0	0	1	0	0	0	0	0	0	0	0	0	0	0	0	0	0	0	0	0	0	1	0	1	0	0
2851	11	3	1	1	0	3	0	0	3	5	3	14	1	0	0	2	0	1	0	0	0	0	0	0	0	0	0	1	0	0	0	0	0	0	0	0	1	0	0	0	0	0	0	0	2	0	0	0	0
2852	14	2	0	0	0	1	6	3	3	2	6	17	1	0	0	1	1	0	0	0	2	1	2	0	0	0	0	0	0	0	0	0	0	0	1	0	0	0	1	0	1	0	0	0	2	0	0	0	0
2853	14	7	6	5	6	4	4	3	8	18	11	47	1	0	0	1	0	1	0	1	1	0	0	1	1	0	0	0	2	1	0	1	0	0	0	1	0	0	0	0	0	0	0	0	1	1	2	0	0
2854	13	8	2	0	4	1	0	3	0	10	3	21	2	0	0	0	0	0	0	0	0	0	0	2	1	0	0	2	0	0	0	0	0	0	0	0	0	0	2	0	0	2	0	2	2	0	0	0	0
2855	14	6	0	0	6	6	2	1	2	6	3	27	2	0	0	0	0	0	0	0	0	1	1	2	0	1	0	2	0	0	0	2	0	0	0	0	0	1	0	0	0	1	0	2	2	0	1	0	0
2856	14	3	1	1	1	0	2	1	3	5	4	14	2	0	0	0	1	1	0	0	1	0	0	1	0	0	0	1	0	0	0	1	0	0	0	0	0	0	1	0	0	1	0	1	1	0	0	0	0
2857	14	9	2	2	0	5	5	1	4	13	5	34	1	0	0	1	0	0	0	0	1	1	1	0	0	1	0	2	0	1	0	1	0	0	0	0	1	0	0	0	1	1	0	1	2	0	0	2	0
2858	14	5	3	4	6	1	5	1	4	12	5	35	2	1	0	1	1	1	0	0	1	0	1	2	0	1	0	0	0	0	0	1	0	0	0	0	2	0	1	1	0	1	0	0	2	0	0	0	1
2859	15	2	8	3	8	5	6	3	6	13	9	47	1	1	0	0	0	1	0	0	1	0	0	0	0	0	0	0	1	0	0	0	1	1	0	1	0	0	0	1	1	0	0	0	0	0	0	0	1
2860	14	10	3	10	6	4	8	3	10	23	13	62	2	1	0	1	1	0	0	2	0	1	0	1	0	2	0	0	0	2	2	1	0	0	1	0	0	0	2	1	0	2	0	1	2	2	1	0	2
2861	14	1	2	5	0	0	3	2	9	8	11	24	1	0	0	1	0	1	0	1	1	0	0	0	0	0	0	0	1	0	0	0	0	0	0	1	1	0	0	0	1	0	0	0	1	0	0	0	0
2862	14	8	4	5	1	0	9	0	0	17	0	30	2	0	0	0	2	0	0	0	2	0	1	0	0	0	0	0	0	0	0	0	0	0	0	0	1	0	0	0	0	0	0	1	1	0	0	1	1
2863	14	7	5	2	1	6	5	5	10	14	15	46	1	0	0	1	0	0	0	0	1	0	1	0	0	0	0	0	0	1	0	0	0	0	1	0	0	0	1	0	0	1	0	1	2	0	0	1	0
2864	13	6	2	2	7	6	10	3	3	10	6	43	1	0	0	0	1	1	0	0	1	1	1	2	1	1	0	1	0	2	0	0	0	0	0	0	0	0	0	1	0	1	0	1	2	0	0	0	1
2865	12	0	2	0	2	2	1	2	0	2	2	11	1	1	0	0	0	1	0	0	0	1	0	1	0	0	0	0	0	0	0	0	0	0	0	0	0	0	1	0	0	0	0	0	0	0	0	0	0
2866	13	7	3	2	1	3	5	0	5	12	5	30	2	2	0	0	0	1	0	0	1	1	1	0	0	0	0	0	1	0	1	0	1	0	0	0	0	1	0	0	0	1	0	1	2	1	0	0	0
2867	13	9	6	8	4	6	7	1	6	23	7	49	2	1	0	0	1	1	0	0	1	1	0	0	0	1	0	1	0	1	0	1	0	0	0	0	0	0	0	1	0	1	0	1	2	0	1	0	1
2868	14	6	3	0	2	1	1	1	1	9	2	15	2	1	0	0	0	1	0	0	0	0	0	1	0	0	0	0	0	0	0	1	0	0	0	0	0	0	0	0	0	2	0	0	2	0	0	0	0
2869	17	4	3	5	3	5	6	5	11	12	16	48	1	0	0	1	0	0	0	0	1	0	1	0	0	1	0	1	1	1	0	1	0	0	1	1	0	0	0	0	1	0	0	0	1	0	1	0	1
2870	18	8	2	9	3	5	4	2	10	19	12	50	2	0	0	1	0	1	0	0	1	1	0	0	1	0	0	0	1	0	0	1	0	0	0	0	1	0	0	0	0	1	0	1	0	0	0	1	0
2871	17	6	5	5	6	5	6	1	2	16	3	40	2	2	0	0	1	1	0	1	0	0	0	1	1	1	0	0	0	1	0	0	0	0	0	0	1	0	0	0	0	1	0	0	1	0	0	0	1
2872	16	7	1	2	1	2	0	0	0	10	0	15	2	0	0	0	0	1	0	0	0	0	0	1	0	0	0	0	0	0	0	0	0	0	0	0	2	0	0	0	0	2	0	2	2	0	0	0	0
2873	14	9	5	14	10	10	12	6	16	28	22	89	1	1	0	1	1	0	0	0	1	1	2	1	0	2	0	0	1	1	0	1	1	1	0	0	0	1	1	0	0	1	0	1	2	0	1	1	2
2874	16	3	2	3	6	4	4	5	6	8	11	38	1	0	0	1	1	0	1	0	1	1	1	1	0	0	0	0	0	0	0	0	0	0	1	1	0	2	0	0	0	1	0	0	1	0	0	0	0
2875	15	8	3	6	4	2	2	2	3	17	5	32	2	0	0	0	0	1	0	0	1	1	1	1	1	0	1	0	0	0	0	0	0	0	0	0	0	0	1	0	0	2	0	0	2	0	0	0	2
2876	15	0	0	9	2	5	3	2	0	9	2	31	1	0	0	0	0	0	1	0	0	0	0	0	0	1	0	1	0	0	0	0	0	0	0	0	1	0	0	0	0	0	0	0	0	0	0	0	2
2877	15	5	4	4	3	4	2	1	3	13	4	28	1	0	0	0	1	1	0	0	0	1	0	1	0	1	0	1	0	0	0	0	1	1	0	1	0	0	0	0	0	0	0	1	1	1	0	1	1
2878	16	7	2	1	1	2	0	0	2	10	2	18	1	0	0	0	0	2	0	0	0	0	0	0	0	0	0	0	0	0	0	0	0	0	0	0	0	0	0	0	0	2	0	2	2	0	1	0	0
2879	16	3	1	3	3	3	6	5	8	7	13	38	2	0	0	1	1	1	0	0	1	1	1	1	0	0	1	0	0	0	0	1	0	0	1	1	0	0	1	0	1	0	0	0	1	0	0	0	2
2880	17	15	5	14	8	11	6	2	5	34	7	76	2	0	0	0	0	1	0	0	1	1	0	0	1	2	1	0	0	0	0	0	0	0	0	1	2	0	0	1	0	0	2	1	1	0	1	2	1
2941	13	0	0	0	0	0	0	0	0	0	0	4	1	0	0	0	0	0	0	0	0	0	0	0	0	0	0	0	0	0	0	0	0	0	0	0	0	0	0	0	0	0	0	0	0	0	0	0	0
2942	12	0	0	0	0	0	0	0	0	0	0	0	1	0	0	0	0	0	0	0	0	0	0	0	0	0	0	0	0	0	0	0	0	0	0	0	0	0	0	0	0	0	0	0	0	0	0	0	0
2943	13	0	0	0	0	0	0	0	0	0	0	0	1	0	0	0	0	0	0	0	0	0	0	0	0	0	0	0	0	0	0	0	0	0	0	0	0	0	0	0	0	0	0	0	0	0	0	0	0
2944	12	0	0	0	0	0	0	0	0	0	0	0	2	0	0	0	0	0	0	0	0	0	0	0	0	0	0	0	0	0	0	0	0	0	0	0	0	0	0	0	0	0	0	0	0	0	0	0	0
2945	13	0	0	0	1	0	0	0	0	0	0	1	2	0	0	0	0	0	0	0	0	0	0	0	0	0	0	0	0	0	0	0	0	0	0	0	0	0	0	0	0	0	0	0	0	0	0	0	0
2946	11	0	0	0	1	0	1	0	0	0	0	2	2	0	0	0	0	0	0	0	0	0	1	0	0	0	0	0	0	0	0	0	0	0	0	0	0	1	0	0	0	0	0	0	0	0	0	0	0
2947	14	0	0	0	0	0	0	0	0	0	0	0	1	0	0	0	0	0	0	0	0	0	0	0	0	0	0	0	0	0	0	0	0	0	0	0	0	0	0	0	0	0	0	0	0	0	0	0	0
2948	12	0	0	0	0	0	0	0	0	0	0	0	2	0	0	0	0	0	0	0	0	0	0	0	0	0	0	0	0	0	0	0	0	0	0	0	0	0	0	0	0	0	0	0	0	0	0	0	0
2949	15	0	0	0	0	0	0	0	0	0	0	0	1	0	0	0	0	0	0	0	0	0	0	0	0	0	0	0	0	0	0	0	0	0	0	0	0	0	0	0	0	0	0	0	0	0	0	0	0
2950	12	0	0	0	0	0	0	0	0	0	0	0	2	0	0	0	0	0	0	0	0	0	0	0	0	0	0	0	0	0	0	0	0	0	0	0	0	0	0	0	0	0	0	0	0	0	0	0	0
2951	13	0	0	0	0	0	0	0	0	0	0	0	2	0	0	0	0	0	0	0	0	0	0	0	0	0	0	0	0	0	0	0	0	0	0	0	0	0	0	0	0	0	0	0	0	0	0	0	0
2952	13	0	0	0	0	0	0	0	0	0	0	0	1	0	0	0	0	0	0	0	0	0	0	0	0	0	0	0	0	0	0	0	0	0	0	0	0	0	0	0	0	0	0	0	0	0	0	0	0
2953	12	2	0	0	0	0	0	0	0	2	0	2	2	0	0	0	0	0	0	0	0	0	0	0	0	0	0	0	0	0	0	0	0	0	0	0	0	0	0	0	0	0	0	1	1	0	0	0	0
2954	12	1	0	0	1	0	2	0	2	1	2	7	1	0	0	1	0	0	0	0	1	0	1	1	0	0	0	0	0	0	0	0	0	0	1	0	1	0	0	0	0	0	0	0	1	0	0	0	0
2955	13	2	1	0	1	1	3	2	2	3	4	12	1	0	0	0	1	0	0	0	1	1	0	0	0	0	0	0	0	0	0	0	0	0	1	0	0	0	1	0	0	1	0	0	1	0	0	0	0
2956	18	0	0	0	0	0	0	0	0	0	0	0	2	0	0	0	0	0	0	0	0	0	0	0	0	0	0	0	0	0	0	0	0	0	0	0	0	0	0	0	0	0	0	0	0	0	0	0	0
2957	13	6	2	7	8	6	8	5	8	15	13	60	2	0	0	0	1	1	1	1	1	1	1	1	0	1	1	1	1	1	1	1	1	1	1	1	1	1	0	1	1	0	0	0	0	1	1	1	1
2958	11	0	0	0	0	0	0	0	0	0	0	0	2	0	0	0	0	0	0	0	0	0	0	0	0	0	0	0	0	0	0	0	0	0	0	0	0	0	0	0	0	0	0	0	0	0	0	0	0
2959	14	0	0	0	0	0	0	0	0	0	0	0	2	0	0	0	0	0	0	0	0	0	0	0	0	0	0	0	0	0	0	0	0	0	0	0	0	0	0	0	0	0	0	0	0	0	0	0	0
2960	15	0	0	0	0	0	0	0	0	0	0	0	1	0	0	0	0	0	0	0	0	0	0	0	0	0	0	0	0	0	0	0	0	0	0	0	0	0	0	0	0	0	0	0	0	0	0	0	0
2961	14	0	0	0	0	0	0	0	0	0	0	0	1	0	0	0	0	0	0	0	0	0	0	0	0	0	0	0	0	0	0	0	0	0	0	0	0	0	0	0	0	0	0	0	0	0	0	0	0
2962	15	0	0	0	0	1	2	0	1	0	1	4	1	0	0	1	0	0	0	0	0	0	1	0	0	0	0	0	0	0	1	0	0	0	0	0	0	0	0	0	0	0	0	0	0	0	0	0	0
2963	11	0	0	0	0	0	0	0	0	0	0	0	2	0	0	0	0	0	0	0	0	0	0	0	0	0	0	0	0	0	0	0	0	0	0	0	0	0	0	0	0	0	0	0	0	0	0	0	0
2964	14	0	0	0	0	0	0	0	0	0	0	0	2	0	0	0	0	0	0	0	0	0	0	0	0	0	0	0	0	0	0	0	0	0	0	0	0	0	0	0	0	0	0	0	0	0	0	0	0
2965	13	0	0	0	0	0	0	0	0	0	0	0	1	0	0	0	0	0	0	0	0	0	0	0	0	0	0	0	0	0	0	0	0	0	0	0	0	0	0	0	0	0	0	0	0	0	0	0	0
2966	13	7	7	10	11	10	8	13	12	24	25	91	1	1	1	1	1	1	1	1	1	1	0	1	1	1	1	1	1	1	1	1	1	1	1	0	1	1	1	1	1	0	0	0	0	1	1	1	1
2967	14	0	0	0	0	0	0	0	0	0	0	0	1	0	0	0	0	0	0	0	0	0	0	0	0	0	0	0	0	0	0	0	0	0	0	0	0	0	0	0	0	0	0	0	0	0	0	0	0
2968	14	0	0	0	0	0	0	0	0	0	0	0	2	0	0	0	0	0	0	0	0	0	0	0	0	0	0	0	0	0	0	0	0	0	0	0	0	0	0	0	0	0	0	0	0	0	0	0	0
2969	15	0	0	0	0	0	0	0	0	0	0	0	2	0	0	0	0	0	0	0	0	0	0	0	0	0	0	0	0	0	0	0	0	0	0	0	0	0	0	0	0	0	0	0	0	0	0	0	0
2970	14	10	8	9	7	14	8	14	17	27	31	101	2	1	1	1	1	1	1	1	1	1	0	0	0	0	0	1	1	1	1	1	1	1	1	1	1	1	0	0	0	1	1	1	1	1	1	1	1
2971	14	0	0	0	0	0	0	0	0	0	0	0	1	0	0	0	0	0	0	0	0	0	0	0	0	0	0	0	0	0	0	0	0	0	0	0	0	0	0	0	0	0	0	0	0	0	0	0	0
2972	14	0	0	0	0	0	0	0	0	0	0	0	2	0	0	0	0	0	0	0	0	0	0	0	0	0	0	0	0	0	0	0	0	0	0	0	0	0	0	0	0	0	0	0	0	0	0	0	0
2973	14	0	0	0	0	0	0	0	0	0	0	0	1	0	0	0	0	0	0	0	0	0	0	0	0	0	0	0	0	0	0	0	0	0	0	0	0	0	0	0	0	0	0	0	0	0	0	0	0
2974	14	2	0	0	1	0	0	1	1	2	2	5	2	0	0	1	0	0	0	0	0	0	0	0	0	0	0	0	0	0	0	0	0	0	0	0	0	0	1	1	0	0	0	0	2	0	0	0	0
2975	15	0	0	0	0	0	0	0	0	0	0	0	1	0	0	0	0	0	0	0	0	0	0	0	0	0	0	0	0	0	0	0	0	0	0	0	0	0	0	0	0	0	0	0	0	0	0	0	0
2976	12	0	0	0	0	0	0	0	0	0	0	0	2	0	0	0	0	0	0	0	0	0	0	0	0	0	0	0	0	0	0	0	0	0	0	0	0	0	0	0	0	0	0	0	0	0	0	0	0
2977	15	2	2	5	6	0	4	2	2	9	4	23	2	1	0	1	1	1	0	0	0	0	1	1	1	0	0	0	0	0	0	1	0	0	0	0	0	1	0	0	1	0	0	0	0	0	0	0	1
2978	15	0	0	0	0	1	0	0	0	0	0	1	2	0	0	0	0	0	0	0	0	0	0	0	0	0	0	0	0	0	0	0	0	0	0	0	0	0	0	0	0	0	0	0	0	0	0	0	0
2979	13	0	0	0	0	0	0	0	0	0	0	0	2	0	0	0	0	0	0	0	0	0	0	0	0	0	0	0	0	0	0	0	0	0	0	0	0	0	0	0	0	0	0	0	0	0	0	0	0
2980	14	0	0	0	0	0	0	0	0	0	0	0	1	0	0	0	0	0	0	0	0	0	0	0	0	0	0	0	0	0	0	0	0	0	0	0	0	0	0	0	0	0	0	0	0	0	0	0	0
2981	15	0	0	0	0	1	1	0	4	0	4	6	1	0	0	1	0	0	0	0	1	1	0	0	0	0	0	0	1	0	0	1	0	0	1	0	0	0	0	0	0	0	0	0	0	0	0	0	0
2982	14	3	3	2	3	4	5	3	5	8	8	31	1	1	0	0	1	1	0	0	0	1	0	1	0	0	0	0	0	1	0	1	0	0	0	1	0	0	1	1	0	0	0	1	1	0	0	0	0
2983	18	0	0	0	0	0	0	0	0	0	0	0	2	0	0	0	0	0	0	0	0	0	0	0	0	0	0	0	0	0	0	0	0	0	0	0	0	0	0	0	0	0	0	0	0	0	0	0	0
2984	14	0	0	0	0	0	0	0	0	0	0	0	1	0	0	0	0	0	0	0	0	0	0	0	0	0	0	0	0	0	0	0	0	0	0	0	0	0	0	0	0	0	0	0	0	0	0	0	0
2985	16	0	0	0	0	0	0	0	0	0	0	0	2	0	0	0	0	0	0	0	0	0	0	0	0	0	0	0	0	0	0	0	0	0	0	0	0	0	0	0	0	0	0	0	0	0	0	0	0
2986	18	0	0	0	0	0	0	0	0	0	0	0	2	0	0	0	0	0	0	0	0	0	0	0	0	0	0	0	0	0	0	0	0	0	0	0	0	0	0	0	0	0	0	0	0	0	0	0	0
2987	15	0	0	0	0	0	0	0	0	0	0	0	1	0	0	0	0	0	0	0	0	0	0	0	0	0	0	0	0	0	0	0	0	0	0	0	0	0	0	0	0	0	0	0	0	0	0	0	0
2988	16	0	0	0	0	0	0	0	0	0	0	0	1	0	0	0	0	0	0	0	0	0	0	0	0	0	0	0	0	0	0	0	0	0	0	0	0	0	0	0	0	0	0	0	0	0	0	0	0
2989	14	4	7	1	4	1	6	5	7	12	12	41	1	0	0	0	1	1	0	1	2	1	0	0	0	1	0	1	0	1	0	0	0	0	1	1	0	1	1	1	0	1	0	0	0	0	0	1	0
2990	17	0	0	0	0	0	0	0	0	0	0	0	1	0	0	0	0	0	0	0	0	0	0	0	0	0	0	0	0	0	0	0	0	0	0	0	0	0	0	0	0	0	0	0	0	0	0	0	0
2991	15	0	0	0	0	0	1	0	0	0	0	1	1	0	0	0	0	0	0	0	1	0	0	0	0	0	0	0	0	0	0	0	0	0	0	0	0	0	0	0	0	0	0	0	0	0	0	0	0
2992	15	1	0	0	0	0	1	0	0	1	0	2	2	0	0	0	0	0	0	0	0	0	0	0	0	0	0	0	0	0	0	0	0	0	0	0	0	0	0	0	0	1	0	0	0	0	0	0	0
2993	15	0	0	0	0	0	0	0	0	0	0	0	2	0	0	0	0	0	0	0	0	0	0	0	0	0	0	0	0	0	0	0	0	0	0	0	0	0	0	0	0	0	0	0	0	0	0	0	0
2994	15	0	0	0	0	0	0	0	0	0	0	0	2	0	0	0	0	0	0	0	0	0	0	0	0	0	0	0	0	0	0	0	0	0	0	0	0	0	0	0	0	0	0	0	0	0	0	0	0
2995	15	0	0	0	0	0	0	0	0	0	0	0	2	0	0	0	0	0	0	0	0	0	0	0	0	0	0	0	0	0	0	0	0	0	0	0	0	0	0	0	0	0	0	0	0	0	0	0	0
2996	17	0	0	0	0	0	0	0	0	0	0	0	1	0	0	0	0	0	0	0	0	0	0	0	0	0	0	0	0	0	0	0	0	0	0	0	0	0	0	0	0	0	0	0	0	0	0	0	0
2997	17	0	0	0	0	0	0	0	0	0	0	0	1	0	0	0	0	0	0	0	0	0	0	0	0	0	0	0	0	0	0	0	0	0	0	0	0	0	0	0	0	0	0	0	0	0	0	0	0
2998	17	3	1	0	5	0	5	3	1	4	4	18	1	0	0	0	2	1	0	0	1	0	1	1	0	0	0	0	1	1	0	0	0	0	0	0	0	2	1	0	1	1	0	2	0	0	0	0	0
2999	17	0	0	0	0	0	0	0	0	0	0	0	2	0	0	0	0	0	0	0	0	0	0	0	0	0	0	0	0	0	0	0	0	0	0	0	0	0	0	0	0	0	0	0	0	0	0	0	0
3000	18	0	0	0	0	0	0	0	0	0	0	0	2	0	0	0	0	0	0	0	0	0	0	0	0	0	0	0	0	0	0	0	0	0	0	0	0	0	0	0	0	0	0	0	0	0	0	0	0
3053	11	3	5	1	2	1	3	1	2	9	3	25	1	0	0	0	0	1	0	0	0	0	0	0	1	1	0	0	0	0	0	0	0	0	1	1	2	0	0	0	0	0	0	0	0	0	0	0	0
3061	12	0	2	0	2	0	3	1	2	2	3	10	1	1	0	1	0	0	0	0	0	0	0	0	1	0	0	0	0	0	0	0	0	0	0	0	0	0	0	0	0	0	0	0	0	0	0	0	0
3062	12	5	1	2	4	2	7	0	6	8	6	33	2	1	0	2	1	1	0	0	1	1	1	1	0	0	0	2	0	0	0	1	0	0	0	0	0	0	0	0	0	1	0	1	2	0	0	0	0
3063	11	2	3	2	2	3	2	2	7	7	9	28	2	0	0	0	0	0	0	0	0	1	1	1	0	0	1	0	0	1	0	0	0	0	1	0	1	0	1	1	0	0	0	0	1	0	0	0	0
3064	12	9	4	7	10	5	8	3	18	20	21	73	2	1	0	1	1	1	0	1	1	1	1	2	1	1	1	1	1	1	0	2	0	0	1	1	2	1	0	1	0	1	0	2	2	0	0	0	1
3065	11	7	1	3	5	5	6	1	10	11	11	43	1	1	0	1	1	0	0	1	0	1	1	1	0	1	1	0	0	1	0	2	0	0	0	0	0	0	0	0	0	2	0	0	2	0	0	0	1
3066	11	8	3	2	9	8	10	7	14	13	21	70	1	1	0	1	1	1	0	1	1	0	2	2	0	0	0	0	0	1	0	1	2	1	1	0	1	0	1	1	1	1	0	1	2	0	1	0	1
3067	11	12	3	3	7	3	4	2	8	18	10	48	1	0	0	1	0	0	0	0	1	1	1	1	2	1	1	0	1	0	0	1	0	0	0	0	1	0	1	1	0	2	0	2	2	1	0	0	1
3068	12	2	0	0	1	0	3	1	7	2	8	21	1	0	0	1	0	0	0	1	1	0	2	0	0	0	0	0	0	0	0	1	0	0	0	0	1	0	0	0	0	0	0	0	1	0	0	0	0
3069	14	1	0	1	1	0	4	2	1	2	3	11	2	0	0	0	0	0	0	0	1	0	1	0	0	0	0	0	0	0	0	0	0	0	1	0	1	0	1	0	0	0	0	0	1	0	0	0	0
3070	12	2	1	0	3	0	2	1	1	3	2	13	1	0	0	1	1	0	0	0	0	0	0	0	0	0	0	0	0	0	0	0	0	0	0	0	0	0	0	1	0	0	0	0	0	0	0	0	0
3071	11	11	3	4	3	1	5	1	7	18	8	37	2	1	0	1	0	0	0	0	1	0	0	0	1	1	1	0	0	0	0	1	0	0	0	0	0	0	1	1	0	2	0	0	0	2	0	0	0
3072	12	3	2	2	2	0	0	1	3	7	4	16	2	0	0	0	0	0	0	0	0	0	0	1	0	0	0	0	0	0	0	0	0	0	0	0	0	0	0	0	0	0	0	0	0	0	0	0	0
3074	12	12	6	7	9	9	14	2	8	25	10	74	2	0	0	1	2	2	0	1	2	2	2	2	2	2	1	0	0	1	0	2	0	0	1	0	2	0	0	0	1	2	0	2	1	0	0	1	0
3075	12	2	1	4	0	0	0	0	2	7	2	9	1	0	0	0	0	1	0	0	0	0	0	0	0	0	0	0	0	0	0	0	0	0	0	0	0	0	0	0	0	2	0	0	0	0	0	0	0
3076	12	0	3	9	3	1	7	4	10	12	14	40	2	0	0	0	0	0	0	0	0	1	1	0	0	0	0	0	1	0	0	1	0	1	0	0	0	0	1	1	0	0	0	0	0	0	0	0	1
3077	13	2	0	0	0	0	0	0	0	2	0	2	1	0	0	0	0	0	0	0	0	0	0	0	0	0	0	0	0	0	0	0	0	0	0	0	0	0	0	0	0	0	0	1	1	0	0	0	0
3079	14	2	0	0	4	0	3	0	4	2	4	16	2	0	0	0	1	0	0	1	1	0	0	1	0	0	0	1	0	0	0	1	0	0	1	1	0	0	0	1	0	0	0	1	1	0	0	0	0
3080	14	6	2	1	6	0	2	1	6	9	7	29	2	0	0	2	1	0	0	0	1	0	0	2	2	0	1	0	0	0	0	1	0	0	1	0	0	0	1	1	0	1	0	0	1	1	0	0	0
3081	13	5	2	0	1	0	1	2	3	7	5	17	1	0	0	0	0	2	0	0	1	0	0	0	0	0	0	2	0	0	0	0	0	0	0	0	0	0	0	0	0	2	0	2	0	0	0	0	0
3082	12	5	2	7	4	2	1	1	9	14	10	37	2	0	0	1	0	2	0	0	0	1	0	0	0	0	1	0	0	0	0	2	0	0	1	0	1	1	1	1	0	0	0	0	2	0	0	0	1
3083	13	5	1	6	5	0	5	1	4	12	5	31	2	0	0	1	1	0	0	0	1	0	1	1	1	1	1	0	0	0	0	1	0	0	1	0	1	0	0	0	0	0	0	1	1	0	0	0	0
3084	15	6	4	1	7	2	5	3	5	11	8	40	1	0	0	1	0	0	0	1	1	0	1	1	0	1	0	1	0	1	0	1	0	0	1	0	0	1	1	0	1	0	0	1	1	0	1	1	0
3085	14	9	5	6	3	3	6	1	6	20	7	44	2	0	0	0	1	1	0	1	1	1	1	0	1	1	0	1	1	1	0	1	0	0	0	0	1	0	0	1	0	1	0	2	2	1	0	1	0
3086	14	5	3	8	5	0	7	4	13	16	17	51	1	0	0	1	0	2	0	0	1	0	2	0	2	0	0	0	0	0	0	1	0	0	1	1	0	0	0	0	0	0	0	0	2	0	2	0	0
3087	13	3	1	4	2	3	8	3	7	8	10	34	1	0	0	1	1	1	0	0	2	1	0	0	0	1	0	0	0	0	0	0	0	0	2	0	2	0	0	1	1	0	0	0	2	0	0	0	0
3088	13	7	2	5	3	2	2	1	5	14	6	29	2	0	0	1	0	0	0	0	0	0	1	1	0	0	1	0	0	1	0	1	0	0	0	0	0	0	0	0	0	2	0	1	1	0	0	0	1
3089	14	3	0	0	0	0	0	0	0	3	0	3	2	0	0	0	0	0	0	0	0	0	0	0	0	0	0	0	0	0	0	0	0	0	0	0	0	0	0	0	0	1	0	0	2	0	0	0	0
3090	16	5	1	0	1	1	1	0	1	6	1	12	2	0	0	0	0	1	0	0	0	1	0	0	0	0	1	0	0	0	0	0	0	0	0	0	1	0	0	0	0	0	0	1	2	0	1	0	0
3091	15	6	3	0	4	1	6	3	11	9	14	37	1	0	0	1	1	1	0	1	1	0	1	1	0	0	0	1	1	1	0	1	0	0	1	1	0	1	1	1	1	0	0	2	2	0	0	0	0
3092	13	5	3	3	6	4	9	7	16	11	23	61	1	1	0	2	1	1	0	2	2	0	2	1	1	1	1	1	1	2	0	2	0	1	1	1	0	0	1	0	1	0	0	0	2	1	1	0	0
3093	13	2	3	0	5	3	4	1	6	5	7	27	1	0	0	1	0	2	0	1	0	2	2	0	0	0	0	2	1	1	0	1	0	0	1	0	0	0	1	1	0	0	0	0	1	0	2	0	0
3094	13	9	5	8	6	12	8	2	8	22	10	69	2	0	0	1	1	0	0	1	1	2	0	1	0	1	1	0	1	2	0	2	0	0	1	0	0	0	1	1	0	2	0	0	2	1	1	0	0
3095	14	0	0	0	0	0	0	0	0	0	0	0	2	0	0	0	0	0	0	0	0	0	0	0	0	0	0	0	0	0	0	0	0	0	0	0	0	0	0	0	0	0	0	0	0	0	0	0	0
3097	15	7	3	2	4	1	3	3	9	12	12	36	2	0	0	1	0	1	0	0	1	0	1	1	0	0	0	0	0	0	0	2	0	0	1	0	2	0	1	1	1	1	0	1	2	0	1	0	0
3098	17	6	6	5	6	3	3	5	13	17	18	58	1	0	0	2	1	1	1	2	0	0	0	0	1	0	0	0	1	0	0	2	0	0	0	1	0	0	0	1	0	2	0	2	0	1	0	0	0
3099	14	1	1	2	1	3	2	1	6	4	7	18	1	1	0	1	1	0	0	0	0	2	0	1	0	0	0	0	0	0	0	1	0	0	0	0	0	0	0	0	0	0	0	0	1	0	0	0	0
3100	16	6	3	7	3	7	5	5	5	16	10	49	2	1	0	0	0	0	1	1	1	0	1	0	0	0	2	1	0	1	0	1	0	0	0	0	0	0	0	0	0	0	0	0	2	0	0	0	1
3101	18	2	1	0	1	2	5	1	6	3	7	19	1	0	0	1	0	1	0	0	0	0	1	0	0	0	0	0	0	0	0	1	0	0	0	0	0	0	0	0	0	0	0	0	1	0	0	0	0
3102	15	3	1	1	3	2	4	1	4	5	5	22	2	1	0	1	1	0	0	1	0	0	2	2	0	0	0	0	0	0	0	0	0	0	0	0	0	0	1	0	0	1	0	0	1	0	0	0	0
3103	13	2	1	0	2	1	1	1	0	3	1	8	1	0	0	0	0	0	0	0	0	0	1	1	0	0	0	0	0	0	0	0	0	0	0	0	0	0	0	0	0	1	0	0	0	0	0	0	0
3104	14	2	3	0	2	2	1	0	2	5	2	13	1	0	0	0	0	1	0	0	1	1	0	0	0	0	0	0	0	0	0	1	0	0	0	0	0	0	0	1	0	0	0	1	1	0	0	0	0
3105	14	6	0	6	5	3	9	2	13	12	15	51	1	1	0	0	2	0	0	0	1	2	2	0	1	1	0	0	0	1	0	1	1	1	1	1	0	1	0	1	1	1	0	1	2	1	1	0	1
3107	14	4	3	0	3	1	5	0	2	7	2	20	2	1	0	1	1	2	0	1	1	1	0	1	1	1	0	0	0	1	0	1	0	0	0	0	1	0	0	0	0	1	0	1	1	0	1	0	0
3108	15	6	3	0	5	2	10	5	14	9	19	52	1	2	0	2	1	2	0	2	2	1	2	1	1	0	0	0	0	1	0	1	0	0	2	1	0	0	1	0	2	1	0	1	1	2	1	1	1
3109	17	2	0	0	2	0	2	1	2	2	3	10	1	0	0	1	0	0	0	1	0	0	2	1	0	0	0	0	0	0	0	0	0	0	0	0	0	1	0	0	0	1	0	0	1	0	0	0	0
3110	15	4	3	8	2	1	7	0	1	15	1	28	2	0	0	0	0	0	0	1	1	0	0	0	0	2	0	0	0	1	0	1	0	0	0	0	0	0	0	0	0	2	0	0	1	0	0	0	0
3111	15	9	5	4	4	3	5	3	1	18	4	37	2	0	0	0	0	1	0	0	1	2	0	1	0	1	0	1	0	2	0	1	0	0	0	0	1	0	0	0	0	2	0	1	1	0	1	0	0
3112	15	2	1	2	1	2	2	2	1	5	3	14	1	0	0	0	1	0	0	0	0	0	0	0	0	1	0	0	0	0	0	0	0	0	0	0	0	0	0	0	0	1	0	0	0	0	0	0	0
3113	17	0	0	0	0	0	0	0	0	0	0	0	1	0	0	0	0	0	0	0	0	0	0	0	0	0	0	0	0	0	0	0	0	0	0	0	0	0	0	0	0	0	0	0	0	0	0	0	0
3114	15	5	2	2	1	1	2	1	2	9	3	22	2	0	0	0	0	0	0	0	1	0	0	1	0	1	2	0	0	0	0	0	0	0	0	0	2	0	0	0	0	0	0	0	0	0	0	0	0
3115	16	3	2	0	1	2	1	0	4	5	4	14	1	0	0	1	1	1	0	1	0	2	0	1	0	0	0	0	0	0	0	2	0	1	0	0	0	0	0	0	0	0	0	1	2	0	0	0	0
3116	17	1	0	0	0	0	0	0	0	1	0	1	1	0	0	0	0	0	0	0	0	0	0	0	0	0	0	0	0	0	0	0	0	0	0	0	0	0	0	0	0	0	0	0	0	0	0	0	0
3117	15	10	3	3	6	7	1	3	5	16	8	44	2	0	0	1	0	0	0	0	1	1	0	1	0	0	0	0	0	0	0	0	0	0	0	0	2	1	1	0	0	2	0	1	1	0	0	0	1
3118	15	2	4	2	7	1	5	6	13	8	19	49	1	1	0	2	0	1	0	2	0	0	2	2	0	0	0	0	0	0	0	2	0	0	2	0	2	2	2	0	0	0	0	0	2	0	0	0	2
3119	16	8	2	3	9	2	9	5	12	13	17	54	2	0	0	1	1	0	0	1	1	1	1	1	0	1	0	0	0	1	0	1	0	0	1	0	0	1	1	1	1	0	0	1	2	1	2	0	0
3120	15	4	1	2	3	0	3	1	3	7	4	18	2	0	0	1	1	1	0	1	1	0	0	1	0	0	0	0	0	1	0	1	0	0	0	0	0	0	0	0	0	0	0	0	2	0	1	0	0
3170	18	4	3	0	2	1	3	1	2	7	3	16	2	1	0	1	1	1	0	0	0	0	0	1	0	0	0	0	0	0	0	1	0	0	0	0	0	0	0	0	0	0	0	1	1	0	0	0	0
3181	11	9	6	2	8	7	6	7	6	17	13	58	2	1	0	1	0	1	0	1	0	1	1	1	1	1	0	1	0	1	0	1	0	0	1	0	1	0	2	1	2	1	0	1	2	1	1	0	1
3182	11	6	5	11	7	9	5	4	5	22	9	57	1	1	0	0	0	1	0	0	1	1	0	1	1	0	0	0	0	1	0	1	0	0	0	0	0	1	0	0	0	1	0	1	2	0	0	0	1
3183	12	8	1	4	2	1	3	1	1	13	2	23	2	0	0	0	1	0	0	0	1	0	0	1	0	0	0	0	0	0	0	1	0	0	0	0	0	0	0	0	0	1	0	0	2	0	0	1	0
3184	14	11	5	4	9	13	12	14	16	20	30	94	1	0	0	1	1	1	0	1	2	2	2	1	1	2	1	0	1	1	0	1	1	1	1	1	1	0	1	2	1	1	0	1	1	1	1	1	1
3185	13	0	0	0	0	0	0	0	0	0	0	0	1	0	0	0	0	0	0	0	0	0	0	0	0	0	0	0	0	0	0	0	0	0	0	0	0	0	0	0	0	0	0	0	0	0	0	0	0
3187	13	6	9	10	5	2	3	1	4	25	5	44	2	1	0	0	1	1	0	0	0	0	0	1	0	0	1	2	0	0	0	2	0	0	0	0	0	0	1	0	0	2	0	0	2	0	0	0	1
3188	15	1	0	0	1	0	2	2	3	1	5	12	2	0	0	0	1	0	0	1	0	0	1	1	0	0	1	1	1	0	0	0	0	1	0	1	1	0	1	0	1	0	0	0	0	0	0	0	0
3189	11	3	6	4	3	3	6	5	9	13	14	43	1	0	0	2	1	0	0	0	1	0	0	1	1	0	0	0	0	2	0	1	0	0	1	1	0	0	1	0	1	0	0	0	2	0	0	0	0
3190	11	1	4	5	4	2	8	5	12	10	17	46	2	2	0	2	1	0	0	0	1	0	1	1	0	1	0	0	1	0	0	1	0	0	2	1	0	0	2	1	0	0	0	0	0	0	0	0	0
3192	11	5	4	3	6	2	3	2	3	12	5	33	1	0	0	0	1	1	0	0	0	0	1	1	0	1	1	2	0	0	0	2	0	0	0	0	0	0	1	1	0	1	0	0	2	0	0	0	1
3193	12	6	2	5	1	5	3	0	6	13	6	30	1	0	0	0	0	0	0	0	1	1	1	1	0	0	0	0	0	0	0	2	0	0	1	1	0	0	0	0	0	0	0	0	0	0	0	0	0
3194	14	10	2	4	4	3	6	0	9	16	9	40	2	0	0	0	1	1	0	1	2	0	1	1	0	1	0	0	0	0	0	0	0	0	0	0	0	1	0	0	0	2	0	0	2	0	0	0	0
3195	13	12	5	16	6	10	3	3	16	33	19	79	1	0	0	2	0	2	0	1	0	2	0	1	0	0	0	0	1	1	0	2	0	0	0	0	2	0	0	1	0	0	0	0	2	2	2	0	2
3196	12	4	3	13	2	1	3	3	10	20	13	43	2	0	0	0	0	0	0	0	0	0	2	1	0	0	0	0	0	0	0	0	0	0	2	1	0	0	1	0	0	0	0	1	0	1	0	0	0
3197	11	7	4	3	3	3	11	5	15	14	20	55	1	2	0	2	2	1	0	2	0	1	2	2	0	0	0	0	0	2	0	2	2	1	1	0	0	0	0	0	1	2	0	0	1	0	0	0	0
3199	14	0	0	1	1	2	3	1	0	1	1	11	1	0	0	0	1	0	0	0	1	1	0	1	0	0	0	0	0	0	0	0	0	0	0	0	1	0	0	0	0	0	0	0	0	0	0	0	0
3201	13	1	0	3	0	1	0	0	2	4	2	8	2	0	0	0	0	0	0	0	0	0	0	0	0	0	0	0	0	0	0	0	0	0	0	0	0	0	0	0	0	0	0	0	1	0	0	0	0
3202	13	0	1	0	3	0	2	1	4	1	5	14	1	1	0	0	1	1	0	0	0	0	0	1	0	0	0	0	0	0	0	0	0	0	0	0	0	1	1	1	0	0	0	0	0	0	0	0	0
3203	14	0	0	0	1	1	2	0	1	0	1	5	1	0	0	0	0	0	0	0	1	1	1	1	0	0	0	0	0	0	0	1	0	0	0	0	0	0	0	0	0	0	0	0	0	0	0	0	0
3204	12	0	0	0	0	0	0	0	0	0	0	0	1	0	0	0	0	0	0	0	0	0	0	0	0	0	0	0	0	0	0	0	0	0	0	0	0	0	0	0	0	0	0	0	0	0	0	0	0
3205	15	2	2	3	1	2	0	0	2	7	2	14	1	0	0	0	0	1	0	0	0	1	0	0	0	0	0	1	0	0	0	1	0	0	0	0	0	0	0	0	0	0	0	0	2	0	0	0	0
3206	16	10	7	3	7	6	8	8	8	20	16	66	1	1	1	0	0	1	1	0	1	0	0	1	1	1	0	1	1	1	1	0	0	1	0	1	1	0	1	1	1	1	1	1	1	1	1	1	0
3207	14	7	3	1	8	3	6	4	7	11	11	44	1	1	0	1	1	1	0	1	0	0	1	1	0	0	0	1	1	1	0	0	1	0	1	0	0	1	0	1	0	1	0	0	1	0	0	1	1
3208	14	3	1	11	6	5	5	1	3	15	4	43	2	0	0	0	0	0	2	0	2	2	0	0	0	1	0	0	2	0	0	0	0	0	0	0	1	0	1	1	0	0	0	0	1	0	1	0	0
3209	13	3	1	7	3	3	6	0	6	11	6	32	2	1	0	1	0	0	0	0	1	1	0	1	0	1	0	1	0	0	0	1	0	0	0	0	0	0	0	0	0	1	0	1	1	0	0	0	1
3210	16	7	3	8	4	4	6	1	5	18	6	41	2	0	0	1	0	0	0	0	1	0	0	1	0	0	0	0	0	1	0	0	0	0	0	0	0	0	0	0	0	1	0	0	2	1	1	0	1
3211	15	10	1	8	4	3	5	5	17	19	22	54	1	0	0	1	1	1	0	0	1	0	2	1	0	0	2	0	2	0	0	1	0	0	1	1	0	0	0	0	0	1	0	1	1	0	0	0	2
3212	14	0	6	2	6	2	2	3	1	8	4	27	2	0	0	0	0	2	0	0	2	2	0	2	0	0	0	2	0	0	0	0	0	0	0	0	0	2	0	0	2	0	0	0	0	0	0	0	0
3213	15	8	8	12	8	17	9	9	8	28	17	98	2	1	0	1	2	1	2	1	0	1	0	2	0	0	1	1	0	2	2	0	1	0	0	0	0	0	0	2	0	1	0	0	2	0	1	0	1
3214	14	2	4	5	6	5	6	2	5	11	7	39	2	1	0	1	0	1	0	0	1	1	1	2	0	0	0	0	0	0	0	0	1	0	0	0	0	1	0	0	0	0	0	0	1	0	0	0	0
3215	16	3	3	2	5	3	6	2	6	8	8	34	1	1	0	1	0	1	0	0	1	1	0	2	0	0	0	1	0	0	0	1	0	0	0	0	1	0	0	0	0	0	0	0	1	0	0	0	0
3216	17	0	0	0	0	0	0	0	0	0	0	1	1	0	0	0	0	0	0	0	0	0	0	0	0	0	0	0	0	0	0	0	0	0	0	0	0	0	0	0	0	0	0	0	0	0	0	0	0
3217	14	5	8	5	6	1	6	3	5	18	8	46	1	0	0	0	1	2	0	0	0	0	1	2	0	0	0	0	0	1	0	0	0	0	0	0	0	1	1	0	0	1	0	0	0	0	1	0	0
3218	14	15	10	4	11	8	11	7	13	29	20	91	1	1	0	1	1	1	0	2	2	2	1	2	1	2	1	1	0	1	0	1	0	0	1	2	2	0	0	1	2	1	1	2	2	1	1	1	2
3219	15	7	11	2	5	12	9	10	22	20	32	86	1	2	0	2	2	1	0	1	1	2	0	0	0	0	1	0	1	1	1	0	2	2	2	1	2	2	1	0	2	0	0	0	0	2	0	1	1
3220	16	15	10	11	12	6	13	9	13	36	22	97	2	2	0	1	1	1	1	0	2	1	0	1	0	1	0	1	1	2	1	2	0	0	1	2	1	2	2	2	0	0	2	2	2	1	1	2	2
3221	16	7	11	5	4	1	5	5	10	23	15	56	2	0	0	1	1	2	0	0	1	1	0	1	1	1	1	0	0	0	0	0	1	1	1	1	1	0	0	0	0	1	0	0	1	0	0	0	0
3222	15	14	12	6	7	8	12	9	17	32	26	93	2	0	0	0	1	2	0	1	2	1	1	2	0	1	1	1	1	2	0	0	1	1	1	0	1	0	1	1	1	2	0	0	2	2	1	1	1
3223	16	0	0	0	0	0	0	0	0	0	0	0	1	0	0	0	0	0	0	0	0	0	0	0	0	0	0	0	0	0	0	0	0	0	0	0	0	0	0	0	0	0	0	0	0	0	0	0	0
3224	13	0	1	0	0	0	0	0	0	1	0	1	2	0	0	0	0	1	0	0	0	0	0	0	0	0	0	0	0	0	0	0	0	0	0	0	0	0	0	0	0	0	0	0	0	0	0	0	0
3225	15	4	4	10	7	4	3	2	2	18	4	37	1	0	0	0	2	1	0	0	0	0	0	1	0	1	0	0	0	0	0	1	0	0	0	0	0	0	1	0	0	2	0	0	0	0	0	0	1
3226	14	4	2	1	3	1	2	5	0	7	5	23	2	0	0	0	1	1	0	0	0	0	1	0	0	0	0	0	0	0	0	0	0	0	0	0	0	0	0	0	1	0	0	1	1	1	2	0	0
3227	16	3	2	2	1	1	3	1	4	7	5	19	1	0	0	0	1	1	0	0	0	0	0	0	0	0	0	0	0	1	0	1	0	0	0	0	1	0	0	0	0	0	0	1	1	0	1	0	0
3228	16	7	4	3	6	2	5	5	2	14	7	40	2	0	0	0	2	0	0	0	2	2	0	2	0	0	0	2	0	0	0	1	0	0	0	0	2	2	2	0	2	2	0	1	2	0	0	0	0
3229	16	6	1	1	0	0	0	0	1	8	1	10	2	0	0	0	0	0	0	0	0	0	0	0	0	0	0	1	0	0	0	0	0	0	0	0	0	0	0	0	0	1	0	0	1	1	0	0	0
3230	17	7	2	4	2	1	0	0	1	13	1	17	1	0	0	0	0	0	0	0	0	0	0	0	0	0	0	0	0	0	0	0	0	0	0	0	0	0	0	0	0	0	0	2	2	0	0	0	1
3231	17	4	0	1	2	0	1	2	2	5	4	16	1	0	0	0	0	0	0	1	0	0	0	0	0	0	0	0	1	0	0	0	0	0	0	0	1	0	0	0	0	0	0	0	2	0	0	0	1
3232	17	1	2	1	2	0	2	1	0	4	1	11	2	0	0	0	0	0	0	0	1	0	0	0	0	0	0	2	0	0	0	0	0	0	0	0	0	0	0	0	0	0	0	0	0	0	0	0	0
3233	18	4	1	5	1	2	3	1	7	10	8	25	2	0	0	1	2	1	0	0	0	0	1	0	0	0	2	0	0	0	0	0	0	0	0	0	0	0	0	0	0	0	0	0	2	0	0	0	0
3234	15	7	3	6	3	3	4	0	4	16	4	35	1	0	0	0	1	0	0	1	0	0	0	1	0	0	0	2	0	0	0	1	0	0	0	0	0	0	0	0	0	1	0	0	2	0	0	1	0
3235	14	2	2	1	2	1	2	1	3	5	4	18	2	0	0	0	0	1	0	0	1	0	0	1	0	0	0	0	0	0	0	1	0	0	0	0	0	0	0	0	0	0	0	0	2	0	0	0	0
3236	15	0	0	0	0	0	0	1	1	0	2	2	2	0	0	0	0	0	0	0	0	0	0	0	0	0	0	0	0	0	0	0	0	0	0	0	0	0	0	0	0	0	0	0	0	0	0	0	0
3237	17	0	0	0	1	1	0	0	0	0	0	2	1	0	0	0	0	0	0	0	0	0	0	0	0	0	0	0	0	0	0	0	0	0	0	0	0	1	0	0	0	0	0	0	0	0	0	0	0
3238	18	8	8	8	10	14	6	11	24	24	35	104	1	2	0	2	0	1	0	2	0	0	0	0	0	0	2	2	1	0	0	1	0	0	2	1	0	2	0	0	1	0	0	0	0	0	1	1	1
3239	15	1	1	0	2	1	2	0	0	2	0	9	2	1	0	0	0	1	0	1	1	1	0	1	1	0	0	0	0	0	0	0	0	0	0	0	0	0	0	0	0	0	0	0	0	1	0	0	0
3301	11	2	0	1	4	2	0	0	1	3	1	12	2	0	0	1	0	0	0	0	0	0	0	1	0	0	0	0	0	0	0	0	0	0	0	0	0	0	0	0	0	0	0	0	2	0	0	0	0
3302	13	1	3	0	2	0	3	3	3	4	6	18	1	0	0	1	1	2	0	0	1	0	1	1	0	0	0	0	0	0	0	0	0	0	0	0	1	0	1	0	0	0	0	0	1	0	0	0	0
3303	12	1	0	0	1	0	0	0	5	1	5	8	2	0	0	1	0	0	0	0	0	0	0	1	0	0	0	0	0	0	0	1	0	0	0	0	0	0	0	0	0	0	0	0	1	0	0	0	0
3304	11	2	1	1	1	2	2	0	2	4	2	11	1	0	0	1	0	0	0	0	1	1	0	0	0	1	0	0	0	0	0	0	0	0	1	0	0	0	0	0	0	0	0	0	2	0	0	0	0
3305	13	3	1	1	2	1	0	1	5	5	6	15	2	0	0	1	0	0	0	0	0	0	0	1	0	0	0	0	0	0	0	2	0	0	0	0	0	1	0	0	0	0	0	0	2	0	0	0	0
3306	12	6	0	1	1	6	4	0	4	7	4	24	1	0	0	0	0	0	0	0	1	0	1	0	0	1	0	0	0	0	0	0	1	0	0	0	1	0	0	0	0	1	0	1	2	0	0	0	1
3307	13	6	1	3	2	1	2	1	5	10	6	23	1	1	0	1	1	1	0	0	0	0	0	1	0	0	0	0	0	0	0	1	0	0	0	0	1	0	0	0	0	1	0	1	1	0	0	0	0
3308	12	2	1	3	3	1	1	1	4	6	5	17	2	1	0	0	0	1	0	0	0	0	0	0	0	0	0	0	0	0	0	1	0	0	0	0	0	1	0	0	0	0	0	0	1	0	0	0	0
3309	12	3	2	3	2	1	1	5	9	8	14	30	2	0	0	1	0	1	0	1	1	0	0	0	0	0	1	0	0	0	0	1	0	0	1	0	0	0	1	0	0	1	0	0	1	0	0	0	0
3310	12	2	1	1	4	1	2	4	6	4	10	26	1	1	0	1	0	0	0	1	0	0	1	1	0	0	0	0	1	0	0	1	1	1	1	0	1	0	1	0	0	1	0	0	1	0	1	0	1
3311	11	3	1	6	3	0	1	2	6	10	8	25	2	0	0	1	0	1	0	0	0	0	1	1	0	0	0	0	1	0	0	0	0	0	0	0	0	0	1	0	0	1	0	1	1	0	0	0	0
3312	14	2	1	4	4	5	4	3	8	7	11	33	1	1	0	1	1	1	0	1	1	1	0	1	0	0	0	0	0	0	0	1	1	1	0	0	0	0	0	0	0	0	0	0	1	0	1	0	0
3313	13	6	2	2	3	1	8	2	8	10	10	39	1	1	0	0	2	1	0	1	0	0	1	1	0	1	1	0	1	0	1	0	0	0	0	0	0	1	0	0	0	2	0	0	1	0	0	0	0
3314	13	9	2	7	5	4	3	2	3	18	5	38	2	1	0	0	1	0	0	0	0	0	0	2	0	1	1	0	0	0	0	0	0	0	0	0	0	0	1	0	0	0	0	2	2	0	1	0	1
3315	13	3	0	0	0	1	0	0	0	3	0	6	2	0	0	0	0	0	0	0	0	0	0	0	0	0	0	0	0	0	0	0	0	0	0	0	0	0	0	0	0	0	0	0	2	0	0	0	0
3316	12	1	1	0	1	2	2	0	3	2	3	11	1	0	0	0	0	0	0	0	0	0	0	1	0	1	0	0	0	1	0	0	0	0	0	0	0	0	0	0	0	0	0	0	0	0	0	0	0
3317	11	4	4	2	3	1	1	1	0	10	1	17	1	0	0	0	1	1	0	0	0	0	0	1	1	0	0	1	0	0	0	0	0	0	0	0	0	0	0	1	0	1	0	0	2	0	0	0	0
3318	13	8	1	8	8	2	4	0	8	17	8	43	2	1	0	1	0	0	0	1	1	1	1	2	0	1	1	0	1	0	0	1	1	0	0	0	0	1	0	1	0	1	0	1	1	0	1	0	1
3319	13	8	5	3	6	2	4	2	6	16	8	37	2	1	0	1	0	2	0	0	0	2	0	2	2	0	0	0	0	0	0	2	0	0	0	0	1	0	0	0	0	2	0	2	2	0	2	0	0
3320	16	9	8	2	7	0	3	2	8	19	10	40	1	0	0	1	0	2	0	0	0	0	0	2	0	0	0	0	0	0	0	2	0	0	0	0	0	1	0	0	0	1	0	0	2	0	2	0	0
3321	13	12	3	1	5	1	7	2	6	16	8	46	2	2	0	1	0	0	0	0	0	1	1	2	0	0	0	2	0	1	0	1	0	0	0	0	1	1	0	0	0	1	0	2	2	0	1	0	0
3322	11	11	5	1	9	3	4	3	8	17	11	47	1	0	0	1	0	2	0	0	1	0	2	2	1	0	0	0	0	0	0	2	0	0	1	0	0	1	1	0	0	1	0	2	2	1	2	0	2
3323	13	5	6	4	6	4	10	3	20	15	23	68	1	0	0	2	1	0	0	1	2	1	2	2	0	1	0	2	1	0	0	2	1	1	2	0	2	1	1	0	0	0	0	1	2	0	0	0	0
3324	11	11	9	5	7	3	11	7	20	25	27	80	2	0	0	1	2	2	0	0	2	1	2	1	0	1	0	2	0	1	0	2	0	0	2	2	0	1	2	1	2	1	0	2	2	1	0	0	0
3325	13	3	3	1	1	0	7	2	3	7	5	21	2	1	0	0	0	2	0	0	2	0	1	1	0	1	0	0	0	1	0	0	0	0	0	1	0	0	0	0	1	0	1	0	1	0	0	0	0
3326	13	3	0	2	1	0	0	0	1	5	1	8	2	0	0	1	0	0	0	0	0	0	0	1	0	0	0	0	0	0	0	0	0	0	0	0	0	0	0	0	0	0	0	0	2	0	0	0	0
3327	13	6	2	0	4	1	0	3	7	8	10	23	1	0	0	1	0	1	0	0	0	1	0	1	1	0	0	0	1	0	0	1	0	0	0	0	0	1	0	0	0	0	0	1	1	0	0	0	0
3328	15	8	5	1	7	3	9	4	11	14	15	54	2	1	0	2	2	1	0	1	1	2	2	2	0	1	0	2	0	2	0	2	0	0	1	0	0	0	2	0	2	2	0	2	1	0	2	0	0
3330	13	0	0	0	0	0	0	0	0	0	0	0	1	0	0	0	0	0	0	0	0	0	0	0	0	0	0	0	0	0	0	0	0	0	0	0	0	0	0	0	0	0	0	0	0	0	0	0	0
3331	16	4	2	7	1	1	0	4	6	13	10	29	2	0	0	0	0	1	0	0	0	0	0	1	0	0	0	0	0	0	0	1	0	0	0	1	0	0	0	0	0	0	0	0	0	1	0	0	0
3332	13	4	0	7	2	1	0	1	1	11	2	17	1	0	0	0	0	0	0	0	0	0	0	1	0	0	0	0	0	0	0	1	0	0	0	0	0	0	0	0	0	1	0	1	1	0	0	0	0
3333	16	3	2	4	3	2	1	1	5	9	6	23	1	0	0	0	0	1	0	0	0	0	0	0	1	0	0	0	0	0	0	1	0	0	0	0	0	0	0	0	0	1	0	0	0	0	0	0	0
3334	16	4	1	4	2	2	1	1	8	9	9	25	1	0	0	1	0	1	0	0	0	0	1	1	0	0	0	0	1	0	0	0	1	1	0	0	0	0	0	0	0	1	0	0	1	0	0	0	0
3335	15	2	0	3	1	0	0	1	3	5	4	11	2	0	0	0	0	0	0	0	0	0	0	0	0	0	0	0	0	0	0	1	0	0	0	0	0	0	0	0	0	1	0	1	0	0	0	0	0
3336	14	4	0	7	2	1	0	1	1	11	2	18	2	0	0	0	0	0	0	0	0	0	0	1	0	0	0	0	0	0	0	1	0	0	0	0	0	0	0	0	0	1	0	1	1	0	0	0	0
3337	15	6	2	1	2	5	14	2	14	9	16	50	1	1	0	1	1	1	0	1	1	1	2	1	0	2	2	0	0	2	0	1	1	0	0	0	0	0	0	1	1	1	0	1	1	0	0	0	0
3338	15	2	0	4	1	1	0	0	0	6	0	13	1	0	0	0	0	0	0	0	0	0	0	1	0	0	0	0	0	0	0	0	0	0	0	0	0	0	0	0	0	1	0	0	1	0	0	0	0
3339	14	7	1	4	3	0	1	5	5	12	10	29	1	0	0	0	0	0	0	0	0	0	0	1	0	0	0	1	0	0	0	1	0	0	0	0	0	0	2	0	0	0	0	2	2	0	0	0	0
3340	14	2	1	0	0	1	2	2	3	3	5	14	2	0	0	1	0	1	0	1	1	0	1	0	0	0	0	0	1	0	0	0	0	0	0	0	1	0	0	0	0	1	0	0	1	0	0	0	0
3341	14	6	3	2	1	2	3	0	2	11	2	22	2	0	0	0	0	1	0	0	0	0	1	1	0	0	0	0	0	0	0	1	0	0	0	0	0	0	0	0	0	1	0	1	2	0	0	0	0
3342	15	2	1	1	2	1	1	1	0	4	1	11	2	0	0	0	0	0	0	0	0	0	1	1	0	0	0	0	0	0	0	0	0	0	0	0	0	0	0	0	0	0	0	0	2	0	0	0	0
3343	16	6	2	3	2	0	6	1	5	11	6	27	2	1	0	1	0	1	0	0	1	0	1	2	0	0	1	0	0	1	0	1	0	0	0	0	0	0	0	0	0	1	0	1	0	0	0	0	0
3344	15	2	2	0	3	0	5	2	2	4	4	18	1	1	0	0	0	1	0	0	1	0	1	2	0	0	0	0	0	1	0	0	0	0	0	0	0	0	1	0	0	1	0	0	1	0	0	0	0
3345	14	1	4	0	4	1	4	1	3	5	4	19	1	0	0	1	0	1	0	0	0	0	1	2	0	0	0	0	0	1	0	1	0	0	0	0	0	0	1	1	0	0	0	0	0	0	1	0	0
3346	16	2	3	0	3	0	4	1	1	5	2	15	2	0	0	0	1	1	0	0	1	0	0	2	0	0	0	0	0	0	0	0	0	0	0	0	0	0	1	1	0	0	0	0	0	0	0	0	0
3347	15	2	1	0	2	0	0	0	3	3	3	10	2	0	0	1	0	1	0	0	0	0	0	2	0	0	0	0	0	0	0	0	0	0	0	0	0	0	0	0	0	0	0	1	0	0	0	0	0
3348	15	4	5	1	4	9	3	7	6	10	13	52	1	0	0	1	0	1	1	0	0	1	0	1	1	0	0	2	1	0	0	0	0	0	0	0	1	1	1	0	1	0	0	1	1	0	0	0	1
3349	14	5	3	2	3	2	4	1	6	10	7	27	1	0	0	1	1	0	0	0	1	1	0	1	0	1	0	0	0	0	0	1	0	0	1	0	0	0	0	0	1	1	0	1	1	0	0	0	0
3350	15	6	4	1	3	2	3	2	7	11	9	35	1	0	0	0	0	0	0	0	1	1	0	2	0	1	0	2	0	0	0	2	0	0	0	0	2	0	1	0	0	0	0	2	2	0	0	0	1
3351	16	7	2	4	4	0	3	1	6	13	7	34	2	0	0	2	1	1	0	0	1	0	0	2	0	0	0	2	0	0	0	1	0	0	0	0	1	0	0	1	0	2	0	1	2	0	0	0	0
3352	16	8	4	6	8	7	10	2	12	18	14	66	2	1	0	2	1	1	0	1	1	1	1	0	0	1	0	0	0	1	0	1	0	0	1	1	1	0	1	1	0	1	0	1	2	0	0	1	1
3353	16	3	2	2	6	0	2	0	3	7	3	21	1	0	0	1	1	0	0	0	0	0	0	1	1	1	0	0	0	0	0	0	0	0	0	0	1	0	0	0	0	0	0	0	2	0	0	0	1
3354	16	1	2	2	0	3	2	2	5	5	7	19	2	0	0	0	0	1	0	0	0	1	0	0	0	0	1	0	0	0	0	0	1	0	1	0	0	0	1	0	1	0	0	0	0	0	0	0	0
3355	17	5	2	4	3	5	4	6	4	11	10	39	1	0	0	1	0	1	0	0	1	0	0	2	0	1	0	1	0	1	0	1	0	0	0	1	0	0	1	0	0	0	0	0	1	1	0	0	0
3356	16	3	2	1	2	0	1	0	1	6	1	15	2	0	0	0	0	0	0	1	0	0	0	1	0	0	0	2	0	0	0	0	0	0	0	0	0	0	0	1	0	1	0	1	0	1	0	0	0
3357	14	7	2	5	4	6	1	2	6	14	8	42	1	0	0	2	0	1	0	1	0	0	1	2	0	0	1	2	0	0	0	0	0	0	0	1	0	0	0	1	0	2	0	0	1	0	0	0	1
3358	16	6	4	4	3	2	4	1	7	14	8	35	2	0	0	2	0	1	0	0	0	0	1	0	0	0	1	2	0	1	0	1	0	0	0	0	0	0	0	1	0	1	0	0	1	0	1	0	0
3359	17	5	1	4	5	1	5	3	8	10	11	35	1	2	0	1	0	1	0	0	0	0	1	0	0	0	0	1	0	0	0	1	0	0	1	0	0	1	0	1	0	2	0	0	0	0	1	1	0
3360	15	5	4	2	5	1	4	0	2	11	2	27	2	0	0	0	2	1	0	0	2	0	0	2	1	0	1	2	0	0	0	2	0	0	0	0	0	2	0	0	0	2	0	0	0	0	0	0	0
3421	13	6	4	6	9	10	8	14	10	16	24	78	1	0	0	1	0	0	1	1	1	1	1	1	1	0	0	0	1	1	1	0	0	0	1	1	1	0	0	0	0	0	1	1	1	1	1	1	1
3422	14	6	3	13	7	8	4	7	15	22	22	69	1	1	0	0	1	0	0	0	0	1	0	0	1	1	0	1	0	0	0	1	1	1	0	0	0	1	0	0	0	1	0	0	0	0	0	1	1
3423	11	6	11	8	11	2	10	2	8	25	10	65	1	2	0	0	1	1	1	0	1	1	0	0	2	1	0	2	0	0	0	0	0	0	1	0	2	2	1	0	0	1	1	0	0	0	1	0	2
3424	13	18	6	8	12	14	9	20	12	32	32	117	1	0	1	0	1	0	1	0	1	0	1	1	1	1	0	1	0	1	1	2	1	0	1	0	2	1	2	1	1	1	1	1	2	2	2	2	2
3425	11	8	3	7	7	14	7	8	21	18	29	87	2	0	1	1	0	0	2	1	0	1	2	1	0	0	1	1	1	2	1	1	1	1	2	2	1	1	1	2	1	0	0	1	0	1	0	0	1
3426	11	9	8	11	14	12	7	20	16	28	36	113	2	0	1	0	1	1	2	0	1	1	0	1	2	1	0	0	1	1	2	1	0	1	2	1	0	1	2	1	1	0	0	0	1	1	0	1	2
3427	12	5	4	3	4	0	9	3	6	12	9	38	2	1	0	1	1	0	1	1	1	0	2	1	0	1	2	1	0	0	0	0	0	0	1	0	0	1	1	1	0	2	0	0	0	0	0	0	0
3428	12	5	0	3	2	0	4	0	7	8	7	27	2	0	0	0	0	0	0	0	1	0	2	0	0	0	0	2	1	0	0	2	0	0	1	0	0	0	0	0	0	1	0	0	2	2	0	0	1
3429	13	0	0	0	0	0	0	0	0	0	0	0	2	0	0	0	0	0	0	0	0	0	0	0	0	0	0	0	0	0	0	0	0	0	0	0	0	0	0	0	0	0	0	0	0	0	0	0	0
3430	12	11	5	16	9	5	6	9	4	32	13	73	1	1	0	0	1	1	0	0	0	0	1	1	1	0	1	1	0	0	0	1	0	0	0	0	2	1	1	1	1	1	1	1	1	1	1	0	0
3431	11	8	7	6	11	6	10	3	11	21	14	66	2	0	0	1	0	1	0	1	2	0	1	2	1	2	0	0	1	1	0	2	0	0	1	0	0	1	0	1	0	1	0	0	2	1	1	0	1
3432	16	0	1	0	0	0	0	0	0	1	0	1	1	0	0	0	0	1	0	0	0	0	0	0	0	0	0	0	0	0	0	0	0	0	0	0	0	0	0	0	0	0	0	0	0	0	0	0	0
3433	14	5	4	0	2	1	0	1	1	9	2	14	2	0	0	0	0	2	0	0	0	0	0	1	0	0	0	0	0	0	0	1	0	0	0	0	0	0	0	0	0	0	0	1	2	0	0	0	0
3434	13	14	7	10	6	5	6	4	9	31	13	70	1	0	0	1	0	2	0	1	1	0	0	1	0	1	0	2	0	0	1	2	0	0	0	0	2	0	1	0	0	2	0	0	2	1	0	0	1
3435	13	5	4	0	4	0	2	4	6	9	10	26	2	0	0	1	0	2	0	0	0	0	1	1	0	0	1	0	0	0	0	2	0	0	0	0	0	0	1	1	0	1	0	1	1	0	1	0	1
3436	14	5	6	0	2	5	1	1	3	11	4	24	1	0	0	0	0	2	0	0	0	1	0	0	0	0	0	0	0	1	0	2	0	0	0	0	0	0	0	1	0	0	0	1	2	0	1	0	0
3437	14	4	2	3	2	2	1	0	3	9	3	17	1	0	0	0	1	2	0	0	0	0	0	0	0	0	0	0	0	0	0	2	0	0	0	0	0	0	0	0	0	1	0	1	0	0	0	0	1
3438	13	4	5	0	0	0	2	0	0	9	0	12	1	0	0	0	0	2	0	0	0	0	0	0	0	0	0	0	0	1	0	0	0	0	0	0	0	0	0	0	0	2	0	0	2	0	0	0	0
3439	13	14	7	12	14	3	9	6	15	33	21	88	2	0	1	1	2	1	2	0	1	0	1	0	1	0	1	0	1	1	0	0	1	0	1	2	1	2	1	1	1	1	2	2	1	2	1	0	2
3440	13	7	8	7	13	2	8	5	14	22	19	69	2	1	0	1	2	1	0	0	1	1	1	2	2	0	1	1	0	0	0	0	0	0	1	1	1	2	0	1	1	1	0	1	0	0	1	1	1
3441	16	0	0	0	0	1	3	0	2	0	2	6	2	0	0	0	2	0	0	0	0	1	0	0	0	0	0	0	0	1	0	0	0	1	1	0	0	0	0	0	0	0	0	0	0	0	0	0	0
3442	16	7	7	4	10	6	13	3	15	18	18	75	1	2	0	0	1	2	2	1	1	0	2	0	0	1	0	0	0	1	0	2	1	2	1	1	2	0	0	0	1	1	0	1	2	0	0	0	2
3443	16	0	0	0	0	0	0	0	0	0	0	0	1	0	0	0	0	0	0	0	0	0	0	0	0	0	0	0	0	0	0	0	0	0	0	0	0	0	0	0	0	0	0	0	0	0	0	0	0
3444	14	5	5	2	6	7	3	4	9	12	13	48	1	0	0	0	0	0	0	0	1	0	1	2	0	0	0	0	0	1	0	1	1	1	1	0	1	0	1	0	0	1	0	1	1	1	1	0	0
3445	14	2	0	3	4	0	0	2	3	5	5	16	1	0	0	1	0	0	0	1	0	0	0	2	0	0	0	0	0	0	0	0	0	0	1	0	0	0	0	0	0	0	0	0	2	0	0	0	0
3446	14	4	4	4	7	3	0	4	8	12	12	39	2	0	0	1	0	2	0	1	0	0	0	2	0	0	0	1	1	0	0	0	0	0	0	0	0	0	2	1	0	0	0	0	2	0	0	0	0
3447	15	4	6	0	3	3	3	3	0	10	3	25	2	0	0	0	2	2	0	0	0	0	0	0	2	0	0	0	0	0	0	0	0	0	0	0	0	0	0	0	0	0	0	0	2	0	0	0	0
3448	15	5	5	2	6	8	6	4	6	12	10	49	1	1	0	0	1	0	0	0	0	1	2	1	1	0	0	0	1	0	0	0	1	0	0	1	0	0	0	0	0	0	0	0	2	0	1	0	1
3449	13	2	5	4	5	0	3	0	3	11	3	23	1	1	0	0	2	2	0	0	0	0	0	0	2	0	0	0	0	0	0	1	0	0	0	0	0	0	0	0	0	0	1	0	0	0	0	0	0
3450	15	15	8	16	6	8	9	10	9	39	19	91	2	2	0	0	0	1	0	1	1	1	0	1	0	1	0	0	0	1	0	1	0	0	1	0	1	0	2	0	2	2	0	1	2	2	0	1	2
3451	14	9	4	4	9	4	9	7	12	17	19	68	2	1	0	1	0	1	1	1	2	1	1	0	1	0	1	0	1	1	0	1	0	0	1	1	1	1	1	1	2	2	1	1	0	1	1	0	1
3452	16	5	2	3	2	2	6	4	6	10	10	33	2	0	0	1	1	1	1	0	0	1	1	1	0	0	1	1	0	1	0	1	1	0	0	0	0	0	1	1	1	1	1	1	1	0	0	0	0
3453	18	2	1	1	1	0	0	1	0	4	1	8	2	0	0	0	0	0	2	0	0	0	0	0	0	0	0	0	0	0	0	0	0	0	0	0	0	0	0	0	0	0	0	0	0	0	0	0	0
3454	17	2	4	0	4	2	0	0	1	6	1	16	1	0	0	0	0	0	0	1	0	0	0	1	0	0	0	0	0	0	0	0	0	0	0	1	0	2	0	0	0	0	0	0	0	0	0	0	0
3455	13	5	2	2	5	0	1	2	5	9	7	24	1	0	0	0	0	0	0	0	0	0	0	0	0	0	0	0	0	0	0	1	0	0	0	0	0	0	0	0	0	0	0	0	2	2	0	0	0
3456	13	3	0	0	1	0	0	0	0	3	0	4	1	0	0	0	0	0	0	0	0	0	0	1	0	0	0	0	0	0	0	0	0	0	0	0	0	0	0	0	0	0	0	1	2	0	0	0	0
3457	16	13	8	15	2	1	8	4	15	36	19	78	1	1	0	1	2	0	0	1	1	1	0	1	0	1	2	1	0	1	0	0	0	0	2	1	2	0	1	1	0	2	0	1	2	2	0	0	0
3458	15	8	5	9	2	2	4	4	5	22	9	41	1	0	0	1	1	0	0	1	1	1	0	0	0	0	0	0	1	0	0	0	0	0	0	1	0	0	0	0	1	2	0	0	1	0	0	0	1
3459	17	18	5	1	12	3	14	5	15	24	20	81	2	2	0	2	1	0	1	2	2	1	2	1	1	1	2	2	0	1	2	1	2	0	1	1	1	0	0	2	1	0	1	2	1	2	1	2	1
3460	16	8	2	4	1	3	5	0	3	14	3	29	2	0	0	0	1	0	0	0	1	1	0	0	0	0	0	0	0	0	0	2	0	0	0	0	1	0	0	0	0	1	0	1	2	0	1	0	0
3461	16	11	6	4	6	3	6	3	3	21	6	50	2	0	0	0	0	2	0	0	1	1	0	1	1	1	1	0	0	0	0	0	0	0	0	0	1	0	0	0	0	0	0	1	2	0	1	1	0
3462	13	7	7	10	8	12	13	13	26	24	39	109	1	2	1	2	1	2	1	2	1	2	2	2	0	1	0	2	1	1	1	1	2	2	2	1	1	1	2	1	1	0	0	0	2	0	0	0	1
3463	16	6	3	0	5	2	6	0	9	9	9	33	2	0	0	0	1	1	0	0	1	0	0	1	0	1	0	0	0	2	0	1	1	0	2	1	0	0	0	1	0	1	0	1	2	0	0	0	1
3464	12	11	7	3	6	3	7	2	9	21	11	52	2	2	0	1	0	1	0	0	0	1	0	0	0	2	1	0	0	0	0	1	0	0	0	1	0	0	0	0	0	2	0	0	2	1	2	2	0
3465	16	15	8	3	8	11	10	10	13	26	23	85	2	0	0	0	2	1	0	1	0	2	1	0	0	1	0	0	1	2	2	2	2	1	0	1	1	0	1	1	1	0	2	1	2	1	1	2	2
3466	14	4	4	4	9	8	6	7	12	12	19	63	1	0	0	1	1	1	1	1	1	0	2	1	0	0	0	1	0	1	2	1	1	0	1	0	0	1	1	1	2	0	0	0	1	0	0	0	1
3467	16	8	6	6	9	10	6	9	15	20	24	78	1	0	0	1	1	1	0	0	1	1	1	1	1	0	0	1	0	0	0	1	0	0	2	1	1	1	0	0	2	2	0	1	2	1	1	1	1
3468	16	2	3	1	3	0	0	0	0	6	0	9	1	0	0	0	0	1	0	0	0	0	0	1	0	0	0	0	0	0	0	0	0	0	0	0	0	0	0	1	0	0	0	0	1	0	0	0	0
3469	16	4	2	7	1	0	1	0	0	13	0	16	2	0	0	0	0	0	0	0	0	0	0	0	0	0	0	0	0	0	0	0	0	0	0	0	0	0	0	0	0	0	0	0	2	0	0	0	0
3470	17	8	2	6	3	0	5	0	5	16	5	37	2	0	0	0	2	1	2	1	1	0	0	1	0	0	1	2	0	0	0	1	0	0	0	0	0	0	0	0	0	1	0	0	2	0	0	0	0
3471	15	5	1	0	1	1	1	1	0	6	1	10	2	1	0	0	0	0	0	0	0	0	0	0	0	0	0	0	0	0	0	0	0	0	0	0	0	0	0	0	0	1	0	1	2	0	0	0	0
3472	18	9	7	10	5	8	4	0	0	26	0	50	1	0	0	0	2	2	0	0	0	1	0	2	0	1	0	2	0	1	1	0	0	0	0	0	1	0	0	1	0	2	0	0	2	0	0	0	0
3473	15	1	1	6	2	1	1	0	2	8	2	14	1	0	0	2	0	0	0	0	0	0	0	1	0	0	0	0	0	0	0	0	0	0	0	0	0	0	0	0	0	0	0	0	0	0	0	0	0
3474	16	3	5	7	1	2	4	1	2	15	3	29	1	2	0	0	2	1	0	2	0	0	0	0	0	0	0	0	0	0	0	0	0	0	0	0	0	0	0	0	0	0	0	0	2	0	0	0	0
3475	16	12	7	2	13	4	11	3	20	21	23	81	2	1	0	2	2	0	0	1	2	1	2	2	0	0	1	2	2	0	0	2	0	0	2	0	1	2	2	2	0	2	0	2	2	2	2	0	1
3476	18	9	4	3	3	1	5	1	2	16	3	30	2	2	0	0	1	1	0	1	1	1	0	1	0	0	0	0	0	1	0	1	0	0	0	0	0	0	0	0	0	1	0	1	1	0	1	1	1
3477	18	3	3	2	3	2	7	0	1	8	1	23	2	0	0	0	1	1	0	0	1	0	0	1	0	1	0	1	0	2	0	1	0	0	0	0	0	0	0	1	0	0	0	1	1	0	0	0	0
3478	16	5	2	1	5	7	6	1	1	8	2	31	1	0	0	0	0	0	1	1	1	2	2	1	1	1	0	0	0	0	0	1	0	0	0	0	0	0	0	0	0	1	0	0	2	0	1	0	0
3479	15	4	4	0	1	2	2	1	1	8	2	17	2	0	0	0	0	0	0	0	2	0	0	1	0	0	0	0	0	0	0	0	0	0	0	1	0	0	0	0	0	2	0	0	0	0	0	0	0
3480	16	4	2	1	3	0	1	2	0	7	2	14	1	0	0	0	0	1	0	0	0	0	0	1	0	1	0	0	0	0	0	0	0	0	0	0	1	0	0	0	1	0	0	0	1	1	0	0	0
3541	11	3	1	5	2	0	3	1	3	9	4	20	1	0	0	1	0	0	0	0	0	0	1	1	0	1	0	0	0	1	0	0	0	0	0	0	0	0	0	1	0	0	0	1	1	0	0	0	0
3542	14	11	5	6	8	4	9	3	15	22	18	65	2	1	0	1	1	1	0	0	1	1	2	1	1	1	2	1	0	0	0	1	1	1	1	0	0	0	1	0	0	1	0	1	1	1	1	1	1
3543	12	8	4	9	6	5	4	4	8	21	12	52	1	1	0	1	0	0	0	0	0	1	2	1	0	1	0	0	0	0	0	0	1	0	1	0	2	1	1	1	0	1	0	0	2	0	0	1	1
3544	13	4	0	6	2	5	0	0	2	10	2	20	2	0	0	0	0	0	0	0	0	1	0	1	0	0	0	0	0	0	0	1	0	0	0	0	0	0	0	0	0	0	0	0	1	0	0	0	0
3545	12	3	4	10	3	6	7	2	4	17	6	44	2	2	0	0	1	2	0	0	1	0	1	1	0	0	1	0	0	0	0	2	0	0	0	0	1	0	1	0	0	0	0	0	1	0	0	0	1
3546	11	3	4	10	3	6	7	2	4	17	6	43	1	2	0	0	1	2	0	0	1	0	1	1	0	0	1	0	0	0	0	2	0	0	0	0	1	0	1	0	0	0	0	0	1	0	0	0	1
3547	11	13	10	2	5	6	11	3	15	25	18	77	1	1	0	1	0	0	2	1	0	0	2	1	0	0	1	1	0	1	2	1	0	1	2	0	1	0	0	0	0	2	2	1	0	1	0	1	1
3548	13	7	6	5	11	5	8	5	3	18	8	53	1	1	0	0	2	1	0	0	1	0	0	1	1	0	0	0	0	0	0	1	0	0	0	0	0	0	0	1	1	1	0	1	1	0	0	2	0
3549	13	7	3	1	3	2	8	5	15	11	20	50	1	1	0	2	1	1	0	2	2	0	2	1	1	1	0	0	0	0	0	1	1	2	1	0	2	0	2	0	1	1	0	1	2	0	0	1	0
3550	12	5	2	3	6	1	7	6	19	10	25	54	2	2	0	1	1	0	0	0	1	0	1	1	0	0	0	0	1	1	0	1	1	0	2	0	2	1	2	2	1	0	0	1	0	1	1	0	0
3552	12	3	0	7	2	0	1	2	4	10	6	21	2	1	0	2	0	0	0	0	0	0	0	0	0	0	0	0	0	0	0	0	0	0	1	1	0	0	0	0	0	2	0	0	0	0	0	0	0
3553	14	11	6	6	10	11	9	4	5	23	9	72	2	0	0	0	2	0	0	1	1	1	0	2	0	1	0	1	0	1	1	0	0	0	0	0	2	2	0	1	2	2	1	2	1	0	1	0	0
3554	14	11	7	7	7	5	8	2	10	25	12	63	1	1	0	1	1	1	0	0	1	1	0	1	1	1	0	0	0	1	0	1	0	0	0	1	1	0	0	1	0	1	1	1	2	0	1	0	0
3555	12	12	8	2	5	5	12	3	13	22	16	69	2	1	0	1	2	1	0	1	2	1	0	2	1	2	1	2	0	0	1	2	1	0	1	0	2	0	1	1	0	1	0	1	1	1	0	0	0
3557	16	12	9	8	8	14	8	14	19	29	33	106	1	0	1	1	1	0	0	2	1	2	2	1	1	1	2	1	0	0	2	2	1	0	2	1	1	0	2	1	1	0	0	2	0	0	1	1	0
3558	11	4	0	12	3	2	3	0	3	16	3	32	1	1	0	0	0	0	0	0	0	1	0	0	0	0	0	2	0	1	1	1	0	0	0	1	0	0	0	0	0	1	0	1	0	0	0	1	2
3559	14	0	0	0	0	1	0	0	0	0	0	1	1	0	0	0	0	0	0	0	0	1	0	0	0	0	0	0	0	0	0	0	0	0	0	0	0	0	0	0	0	0	0	0	0	0	0	0	0
3560	14	8	7	5	6	2	6	4	22	20	26	66	1	0	0	1	0	1	0	1	1	1	2	2	0	0	0	0	0	0	0	1	0	0	2	0	0	1	1	1	1	0	0	0	1	1	0	0	0
3561	13	0	2	0	1	0	4	0	4	2	4	13	1	0	0	0	2	1	0	0	0	0	1	1	0	1	0	0	1	0	0	1	0	0	1	1	0	0	0	0	0	0	0	0	0	0	0	0	0
3562	13	14	5	16	4	5	9	2	7	35	9	66	2	0	0	0	0	0	0	0	2	0	2	2	0	2	2	0	0	0	0	2	0	0	2	2	2	0	0	0	0	2	0	2	2	2	2	0	0
3563	14	9	2	8	6	5	5	2	5	19	7	47	2	0	0	1	2	1	0	0	0	1	1	2	0	1	0	1	0	0	0	1	0	0	0	0	0	1	0	0	0	1	0	0	2	0	1	1	0
3564	11	1	2	0	0	1	3	1	0	3	1	9	2	0	0	0	0	1	0	0	1	1	0	0	0	0	0	0	0	0	0	0	0	0	0	0	0	0	0	0	0	0	0	0	1	0	0	0	0
3565	12	10	9	9	10	7	9	5	14	28	19	79	2	0	0	1	1	1	0	0	1	1	1	2	1	1	0	1	0	1	0	1	0	0	1	1	1	1	1	1	1	1	0	0	1	1	1	1	1
3566	14	12	6	8	4	5	10	2	9	26	11	59	2	0	0	1	1	1	0	1	1	1	0	1	0	1	0	0	0	1	0	1	0	0	1	0	0	0	1	0	0	1	0	1	1	0	0	0	1
3567	13	9	2	9	6	11	6	7	9	20	16	66	2	0	0	0	1	1	0	1	1	1	0	1	0	1	0	1	0	0	0	1	0	0	1	1	0	1	1	0	1	1	0	1	1	1	0	1	1
3568	13	7	6	2	2	2	4	4	6	15	10	36	1	0	0	0	1	1	0	0	1	1	0	1	0	0	0	1	0	0	0	1	0	0	0	0	1	0	1	0	0	0	1	1	1	1	1	1	0
3569	16	8	6	6	9	6	6	7	14	20	21	67	1	0	0	1	1	1	0	0	1	1	1	1	1	0	0	0	1	0	0	1	0	0	1	1	1	0	0	1	1	1	0	1	1	0	1	1	0
3570	14	14	9	6	9	10	13	17	23	29	40	113	1	1	2	1	1	1	1	2	2	2	1	1	2	2	1	1	1	1	1	2	1	1	2	1	1	1	1	0	1	1	1	1	2	2	1	1	2
3571	15	0	0	1	0	0	0	1	0	1	1	4	1	0	0	0	0	0	0	1	0	0	0	0	0	0	0	0	0	0	0	0	0	0	0	0	0	0	0	0	0	0	0	0	0	0	0	0	0
3572	16	6	2	5	6	3	2	5	3	13	8	37	1	0	0	0	0	1	0	0	0	0	1	1	1	1	1	1	0	0	0	0	0	0	0	0	0	0	1	1	1	1	0	0	0	0	0	1	1
3573	17	2	1	0	4	2	1	2	6	3	8	21	1	1	0	0	0	0	0	0	0	0	0	0	0	0	0	0	0	0	0	0	1	0	1	0	0	0	0	0	0	0	0	0	0	0	0	0	0
3574	15	3	1	1	4	4	4	0	2	5	2	23	2	0	0	0	0	0	0	0	1	1	1	1	0	0	0	0	0	0	1	1	0	0	0	0	0	0	0	0	0	0	0	1	0	0	0	0	0
3575	16	11	2	4	7	3	4	0	4	17	4	41	2	0	0	0	0	0	0	0	1	1	0	2	0	1	0	2	0	1	0	2	0	0	0	0	0	0	0	0	0	2	0	1	0	2	1	1	0
3576	17	5	1	0	3	0	0	1	1	6	2	11	1	0	0	0	0	0	0	0	0	0	0	1	0	0	1	0	0	0	0	1	0	0	0	0	0	1	1	0	0	1	0	0	2	0	0	0	0
3577	17	6	4	11	7	2	8	4	10	21	14	65	1	0	0	0	0	1	0	1	0	0	2	1	0	1	0	0	1	1	0	1	0	0	1	0	2	1	0	1	1	0	0	0	1	0	0	1	2
3578	17	7	3	8	6	6	5	7	13	18	20	58	1	1	1	1	0	0	0	0	1	0	1	1	0	1	0	0	1	1	0	1	2	0	1	1	0	1	0	1	0	0	1	1	2	0	0	1	0
3579	16	9	6	8	9	4	5	5	12	23	17	67	2	0	0	0	0	1	0	0	0	1	0	2	0	1	2	1	0	1	0	2	1	0	0	1	2	2	1	1	0	1	0	1	2	0	1	1	0
3580	17	8	5	7	6	6	3	4	7	20	11	52	1	0	0	0	0	1	0	0	0	1	1	1	1	0	0	1	0	1	0	0	1	0	1	0	0	0	0	0	0	1	0	1	2	0	1	0	1
3581	17	12	7	17	9	7	10	3	16	36	19	95	2	2	0	2	0	1	0	1	1	0	0	2	1	2	1	2	0	1	0	1	0	0	2	0	1	2	0	0	0	0	0	0	1	1	0	1	1
3582	17	14	7	10	9	6	10	5	13	31	18	85	2	1	0	1	2	2	0	2	0	1	2	1	1	1	1	1	1	1	0	1	1	0	1	0	2	2	0	1	0	2	0	2	2	1	0	1	1
3583	15	0	0	0	3	0	2	1	0	0	1	7	1	0	0	0	0	0	0	0	0	0	1	1	1	1	0	0	0	0	0	0	0	0	0	0	0	0	0	0	0	0	0	0	0	0	0	0	0
3584	16	2	1	0	3	1	2	3	3	3	6	19	1	0	0	0	2	1	0	0	0	0	0	1	0	0	0	1	0	0	0	0	0	0	0	0	0	0	0	0	0	0	0	0	2	0	0	0	0
3586	15	6	2	4	4	0	6	2	4	12	6	30	2	1	0	0	1	1	0	0	1	0	0	1	0	1	1	0	0	0	0	1	0	0	0	1	1	1	1	0	1	0	0	1	1	0	0	0	0
3587	14	7	6	3	7	6	9	9	8	16	17	62	2	1	0	1	0	0	0	1	2	1	1	1	0	1	0	0	0	1	0	1	0	0	0	0	0	1	1	1	2	0	0	1	2	1	1	0	0
3588	13	5	0	4	1	0	1	0	0	9	0	13	2	0	0	0	0	0	0	0	0	0	0	0	0	1	0	0	0	0	0	0	0	0	0	0	2	0	0	0	0	2	0	0	2	0	0	0	0
3589	16	5	2	6	4	4	4	10	3	13	13	46	2	0	1	0	1	0	1	2	0	1	0	1	0	1	0	0	0	1	0	0	1	0	1	0	1	0	0	0	0	0	1	0	1	0	1	0	0
3590	17	1	4	7	3	7	5	6	5	12	11	44	2	1	0	1	0	2	0	1	0	0	0	0	1	0	0	0	0	1	1	0	0	0	1	0	1	0	2	0	0	0	0	0	0	1	0	0	0
3591	16	4	3	6	6	8	5	5	6	13	11	49	2	0	0	0	0	0	0	0	0	0	0	0	0	1	1	1	1	0	0	0	1	1	0	0	1	1	0	0	0	0	0	0	0	0	1	1	0
3592	16	4	4	0	5	3	1	3	7	8	10	27	1	0	0	1	1	0	0	0	0	0	0	1	0	0	0	0	0	0	0	1	0	0	0	0	0	0	0	1	0	0	0	0	0	1	1	1	1
3593	15	3	2	1	0	1	4	1	6	6	7	18	1	0	0	1	1	1	0	0	1	0	1	0	0	0	0	0	0	0	0	1	0	0	1	0	0	0	0	0	1	0	1	0	1	0	0	0	0
3594	16	5	1	2	2	7	4	3	5	8	8	32	1	0	1	0	1	0	1	0	0	0	1	0	1	0	1	0	0	0	1	0	0	0	1	0	0	0	1	0	0	0	0	1	0	2	0	0	1
3595	15	8	1	2	2	3	2	1	7	11	8	28	1	0	0	1	1	0	0	0	0	0	0	1	0	1	0	1	0	0	0	1	0	0	0	0	1	0	0	0	0	0	0	1	1	0	0	0	0
3596	16	14	8	10	11	9	13	4	18	32	22	92	1	1	0	0	1	1	1	1	0	1	1	1	2	2	1	0	1	2	0	2	1	2	1	1	0	1	0	1	0	0	1	2	2	0	2	1	1
3597	16	7	4	0	0	0	0	0	1	11	1	14	1	0	0	0	0	0	0	0	0	0	0	0	0	0	0	0	0	0	0	1	0	0	0	0	0	0	0	0	0	0	0	1	2	0	0	0	0
3598	16	8	2	7	5	3	6	4	1	17	5	38	2	1	0	0	2	1	0	0	1	0	0	0	1	0	0	0	0	0	0	0	1	0	0	0	0	2	0	0	2	1	0	0	2	0	0	0	1
3599	17	5	3	0	4	0	7	2	8	8	10	32	2	1	0	1	0	0	0	0	1	0	1	2	0	1	0	0	1	1	0	2	1	1	1	0	1	0	0	0	0	2	0	1	0	0	1	0	0
3600	15	18	6	10	10	6	10	7	12	34	19	87	2	1	0	2	1	1	0	0	1	2	1	2	1	1	1	0	0	0	0	1	0	0	1	1	1	1	1	0	1	2	0	2	2	2	2	1	0
3661	13	12	10	4	5	6	12	3	7	26	10	64	2	1	0	1	0	1	0	0	2	0	1	0	0	1	2	0	1	2	1	1	0	0	1	0	0	0	0	0	0	0	0	0	1	2	1	2	1
3662	12	5	1	5	2	4	4	2	10	11	12	43	1	0	0	0	0	0	0	0	1	1	2	0	0	0	0	2	0	0	0	0	2	0	0	0	1	0	0	0	0	0	0	0	1	2	0	0	2
3663	13	7	3	5	3	4	2	0	5	15	5	36	2	0	0	0	0	0	0	0	1	1	0	0	0	0	0	2	0	0	0	0	0	0	0	0	1	2	0	0	0	0	1	0	2	1	0	0	1
3664	12	8	4	7	8	2	8	5	8	19	13	52	1	1	0	0	1	1	0	0	1	0	1	1	1	1	1	1	1	1	0	1	1	0	1	1	0	1	1	0	0	0	0	0	1	1	1	0	1
3665	12	11	3	6	4	9	12	8	15	20	23	81	2	1	0	2	2	0	1	1	2	1	2	0	0	1	2	1	0	0	0	1	1	1	0	2	0	0	0	1	1	1	1	2	2	0	1	0	1
3666	13	3	1	0	5	4	7	5	5	4	10	33	1	0	0	0	1	0	0	0	2	1	2	0	0	0	0	0	1	1	2	1	0	0	0	0	0	2	1	1	1	0	0	1	2	0	0	0	1
3667	13	1	2	1	1	1	2	2	4	4	6	14	1	0	0	0	0	1	0	0	0	0	2	0	0	0	0	0	0	0	0	0	0	0	0	0	0	0	1	0	0	0	0	0	1	0	0	0	1
3668	15	4	8	1	2	1	5	3	10	13	13	38	1	0	0	1	2	2	0	1	1	1	1	0	0	0	1	1	0	0	0	0	0	0	1	1	0	0	1	0	0	0	0	0	1	0	0	0	1
3669	11	1	3	2	2	2	3	2	3	6	5	19	2	0	0	0	1	2	0	0	1	1	0	0	0	1	0	0	0	0	0	0	0	0	0	0	0	0	1	0	0	0	0	0	1	0	1	0	0
3670	12	5	3	0	2	3	0	0	6	8	6	22	2	0	0	0	0	1	0	0	0	0	0	0	0	0	0	0	0	0	0	1	0	0	0	0	0	0	0	0	0	1	0	0	2	0	0	0	0
3671	12	5	3	3	6	3	4	5	8	11	13	48	1	0	0	0	0	1	2	1	1	0	2	1	0	0	0	1	0	0	0	0	0	0	0	0	2	1	2	0	0	0	0	0	1	1	0	0	0
3672	15	1	2	3	2	0	1	2	6	6	8	18	2	0	0	1	0	0	0	0	0	0	0	0	0	0	0	0	0	0	0	0	0	1	1	0	0	0	1	1	0	1	0	0	0	0	0	0	0
3673	13	8	3	3	2	8	5	5	3	14	8	37	2	0	0	0	1	0	0	0	0	1	0	1	0	1	0	0	0	0	0	0	0	0	0	0	0	0	1	0	0	2	2	1	1	0	0	0	0
3674	12	12	5	8	7	10	5	5	16	25	21	77	1	1	0	1	1	0	0	0	1	1	1	0	1	0	1	1	0	0	0	1	0	0	0	0	1	0	0	1	0	1	0	1	2	1	1	0	0
3675	14	13	7	7	13	10	10	9	11	27	20	89	2	0	0	1	2	2	2	1	2	2	1	2	1	1	1	0	0	0	0	2	0	0	2	0	0	1	2	0	2	2	1	2	2	0	2	0	1
3676	14	9	5	6	2	7	2	2	9	20	11	51	1	0	0	0	1	2	0	1	0	1	0	1	0	0	0	2	0	1	0	2	0	0	1	1	1	0	1	1	0	1	1	1	2	2	0	0	0
3677	14	1	2	2	0	0	4	1	2	5	3	13	2	0	0	0	2	0	0	0	0	0	0	0	0	1	0	0	0	0	0	2	0	0	0	0	0	0	0	0	0	0	0	1	0	0	0	0	0
3678	13	4	5	3	9	5	8	4	7	12	11	51	1	1	0	0	1	1	0	0	1	1	0	1	1	1	0	0	0	1	0	0	0	0	0	0	1	1	0	0	0	1	0	0	2	0	1	0	1
3679	16	13	9	2	3	2	6	2	9	24	11	52	2	2	0	0	0	1	0	0	1	2	0	0	1	1	1	0	0	0	0	0	0	0	0	0	0	0	0	0	0	0	1	1	2	2	0	1	0
3680	15	11	6	4	8	1	11	4	4	21	8	57	1	1	0	0	2	2	0	1	1	0	1	2	0	1	0	2	0	1	0	0	0	0	0	0	1	0	2	0	0	2	0	2	2	1	1	0	2
3681	14	9	0	1	7	0	9	5	7	10	12	43	2	1	0	0	0	0	0	1	2	0	2	1	0	0	2	0	0	0	0	1	0	0	1	0	2	0	2	2	1	2	0	1	2	1	0	0	1
3682	14	3	2	2	1	0	2	1	1	7	2	13	1	0	0	0	0	1	0	0	0	0	0	0	0	0	0	0	0	0	0	1	0	0	0	0	0	0	1	0	0	0	0	0	1	0	0	0	0
3683	13	4	1	5	7	5	3	2	5	10	7	38	1	0	0	0	1	0	0	1	0	1	1	1	0	1	0	1	0	0	0	1	0	0	1	0	1	0	1	1	0	0	0	1	0	0	1	0	0
3684	18	2	2	1	2	0	2	1	1	5	2	12	2	0	0	0	0	0	0	0	1	0	0	0	0	0	0	0	0	0	0	1	0	0	0	0	0	1	0	0	1	0	0	0	2	0	0	0	1
3685	16	8	10	18	8	8	11	13	18	36	31	106	2	2	0	0	0	0	0	0	2	0	2	2	0	2	0	0	0	0	0	0	0	0	2	0	0	0	2	0	0	0	0	0	0	2	2	0	2
3686	14	8	4	10	13	7	10	10	24	22	34	92	1	2	0	2	1	1	0	0	0	0	2	2	0	1	1	0	2	0	1	2	2	1	2	1	2	2	2	1	2	0	0	1	2	2	2	1	2
3687	14	6	0	10	4	1	6	0	0	16	0	28	2	1	0	0	0	0	0	0	1	0	0	0	0	2	2	0	0	0	0	0	0	0	0	0	0	0	0	0	0	0	0	0	0	2	0	0	1
3688	13	6	2	3	4	0	2	0	4	11	4	23	1	0	0	0	0	0	0	0	0	0	2	0	0	0	0	2	0	0	0	2	0	0	0	0	0	0	0	0	0	2	0	2	2	0	0	0	2
3689	17	2	4	1	3	4	3	3	9	7	12	33	2	0	0	1	1	1	0	1	0	1	1	2	0	0	0	2	0	0	0	0	0	1	1	0	0	0	0	0	1	0	0	1	1	0	0	0	0
3690	15	10	2	11	4	3	10	3	16	23	19	64	1	0	0	1	2	1	0	0	1	2	2	0	0	1	1	0	1	1	0	1	2	1	1	0	1	0	2	1	0	1	0	1	2	0	2	1	0
3691	14	9	4	4	2	0	2	3	3	17	6	31	1	0	0	0	0	1	0	0	0	0	0	2	0	0	0	0	0	0	0	0	0	0	1	0	1	0	2	0	0	2	0	1	2	0	0	0	0
3692	14	4	3	2	1	1	6	1	1	9	2	20	2	0	0	0	1	2	0	0	1	0	2	0	0	1	0	0	0	0	0	0	0	0	0	0	0	0	1	0	0	0	0	1	2	0	0	0	0
3694	14	6	2	3	1	1	4	0	2	11	2	21	1	0	0	0	0	1	0	0	1	0	0	1	0	0	0	0	0	1	0	1	0	0	0	0	0	0	0	0	0	0	0	1	2	0	0	1	0
3695	16	5	2	1	3	1	4	1	12	8	13	32	1	0	0	0	0	1	0	0	0	0	2	1	0	0	1	0	0	0	0	1	0	0	1	1	0	0	0	1	1	0	0	0	1	0	0	0	0
3696	14	4	3	6	2	1	7	4	11	13	15	43	1	0	0	1	1	1	0	0	1	0	2	0	0	0	1	0	1	1	0	1	0	0	0	0	1	0	1	1	1	0	0	0	0	1	0	0	0
3697	16	5	6	7	6	5	10	5	17	18	22	69	1	2	0	2	2	1	0	0	0	1	0	1	0	2	1	1	0	1	2	1	0	0	1	0	1	1	2	2	1	1	0	0	0	1	0	1	1
3698	14	1	2	0	8	2	3	4	8	3	12	32	1	0	0	1	0	0	0	0	1	1	0	1	1	0	0	1	0	0	0	2	0	0	1	1	0	1	1	0	0	0	0	0	1	0	1	0	0
3699	18	17	6	10	6	14	16	7	22	33	29	109	2	1	0	1	2	1	0	2	2	1	2	0	1	1	2	0	1	2	2	1	0	0	1	0	1	0	1	1	0	2	0	0	2	2	2	1	0
3700	17	2	3	1	6	3	8	4	11	6	15	43	1	1	0	2	2	1	0	0	2	1	0	1	2	0	0	1	1	1	0	0	1	0	1	0	1	2	1	0	1	0	0	0	0	0	0	0	0
3701	15	2	1	6	0	1	1	0	1	9	1	13	2	0	0	0	0	0	0	0	0	0	0	0	0	1	0	0	0	0	0	1	0	0	0	0	1	0	0	0	0	1	0	0	0	0	0	0	0
3702	16	1	2	0	2	0	0	0	1	3	1	6	1	0	0	0	0	1	0	0	0	0	0	1	0	0	0	0	0	0	0	1	0	0	0	0	0	0	0	0	0	0	0	0	1	0	1	0	0
3704	17	5	0	1	3	0	2	1	5	6	6	18	1	0	0	1	0	0	0	0	1	0	0	1	0	0	0	0	0	0	0	1	0	0	1	0	0	0	0	0	0	1	0	1	2	0	0	0	0
3705	14	2	4	2	5	2	4	5	7	8	12	36	1	0	0	1	1	1	0	2	1	0	1	1	0	0	0	0	0	0	0	1	0	0	0	0	0	0	1	1	0	0	0	1	1	0	1	0	1
3706	16	4	1	0	2	2	5	1	0	5	1	17	2	0	0	0	1	0	0	0	1	1	0	0	0	1	0	1	0	0	0	0	0	0	0	0	0	1	0	0	0	2	0	0	1	0	0	0	1
3707	16	1	0	1	5	1	3	2	2	2	4	16	1	0	0	0	1	0	0	0	1	0	0	1	0	0	0	0	0	0	0	1	0	0	0	0	0	0	1	0	0	0	0	0	1	0	2	0	0
3708	18	3	2	1	4	3	7	2	3	6	5	29	2	1	0	0	1	0	0	0	1	0	1	1	0	0	0	0	0	0	0	1	0	0	0	0	0	0	1	0	0	1	0	1	1	0	1	0	0
3709	16	5	2	2	1	1	2	0	2	9	2	15	2	0	0	1	0	0	0	0	1	1	0	1	0	0	0	0	0	0	0	1	0	0	0	0	0	0	0	0	0	0	0	1	1	0	0	0	0
3710	16	7	11	8	9	6	13	16	17	26	33	100	1	1	1	2	2	2	0	2	2	2	2	0	0	0	0	0	0	0	0	0	2	0	2	2	2	0	2	2	1	0	0	0	2	2	0	2	2
3711	15	13	3	3	5	3	2	2	4	19	6	41	2	0	0	0	0	1	0	0	2	2	0	0	0	0	2	2	0	0	0	2	0	0	0	0	0	0	2	0	0	2	0	0	2	0	0	2	2
3712	14	9	4	4	8	6	11	3	18	17	21	69	1	2	0	1	1	0	0	1	1	1	1	2	0	1	1	0	1	0	0	2	0	0	1	1	0	1	1	1	0	1	0	1	1	0	2	1	1
3713	17	2	4	1	3	0	4	2	5	7	7	23	2	0	0	1	1	1	0	0	0	0	1	2	0	0	0	0	0	1	0	1	0	0	0	0	0	0	0	0	0	0	0	0	0	0	0	0	0
3714	15	8	7	4	10	2	2	5	2	19	7	46	1	0	0	0	0	1	0	0	0	0	0	1	1	0	0	1	0	1	0	0	0	0	0	0	2	2	0	1	2	1	0	0	2	1	1	2	2
3715	16	6	2	3	4	3	3	1	1	11	2	25	2	0	0	1	0	1	0	0	0	0	1	1	1	0	1	0	0	1	0	0	0	0	0	0	0	0	0	1	0	0	0	1	1	0	0	0	0
3716	18	6	5	3	2	2	2	1	3	14	4	30	1	0	0	0	0	0	0	0	0	0	0	0	0	1	0	2	0	1	0	0	0	0	0	0	0	0	0	0	0	1	0	0	1	0	0	0	1
3717	16	14	6	11	4	9	5	4	8	31	12	68	2	0	0	0	2	0	2	1	0	1	0	0	2	1	2	0	0	1	0	0	0	0	1	0	0	0	0	0	0	1	0	0	2	0	0	0	0
3718	17	5	4	1	2	2	2	2	3	10	5	23	1	0	0	1	0	1	0	0	0	0	0	1	0	1	0	0	0	1	0	1	0	0	0	0	0	0	0	0	0	0	0	1	1	1	0	0	0
3719	15	10	4	3	8	2	8	2	3	17	5	47	1	1	0	0	1	1	0	1	1	0	1	1	2	1	1	2	0	1	0	1	0	0	0	0	1	0	0	1	0	1	0	1	2	0	0	0	0
3720	17	6	4	7	1	2	9	1	7	17	8	45	1	0	0	1	1	2	1	0	0	0	0	0	0	1	0	2	1	1	0	0	1	1	0	0	1	0	0	0	0	0	0	1	2	1	0	1	1
3781	12	8	1	7	9	7	3	2	6	16	8	47	2	0	0	1	0	0	0	0	0	0	1	2	0	0	0	0	0	0	0	0	0	0	0	0	2	1	0	1	0	0	0	2	2	0	1	0	2
3782	14	6	2	1	4	3	0	2	0	9	2	20	2	0	0	0	0	1	0	0	0	1	0	2	0	0	2	1	0	0	2	0	0	0	0	0	0	0	0	0	0	0	0	0	2	2	0	0	0
3783	12	6	1	0	3	2	2	2	3	7	5	22	2	0	0	1	2	1	0	0	0	0	0	0	0	0	0	0	0	0	0	2	0	0	0	0	0	0	2	1	0	1	0	0	2	1	1	0	0
3784	11	6	2	3	6	10	5	2	5	11	7	45	1	1	0	2	2	1	0	0	2	1	0	2	0	0	0	0	0	0	0	0	0	0	0	0	0	1	0	0	0	1	0	1	2	0	2	0	0
3785	12	0	1	0	1	0	0	0	1	1	1	3	1	0	0	0	0	1	0	0	0	0	0	0	0	0	0	0	0	0	0	1	0	0	0	0	0	0	0	0	0	0	0	0	0	0	0	0	0
3786	11	3	1	1	5	3	5	0	16	5	16	47	1	0	0	1	1	0	0	1	1	0	0	0	1	0	0	0	2	0	0	2	0	0	1	0	0	0	0	1	0	1	0	0	2	0	0	0	2
3787	11	4	1	1	2	0	2	1	6	6	7	20	2	0	0	0	0	1	0	0	1	0	1	1	1	0	1	0	0	0	0	1	0	0	0	0	0	0	1	0	0	1	0	0	0	0	0	0	0
3788	12	0	0	0	0	0	0	0	0	0	0	0	1	0	0	0	0	0	0	0	0	0	0	0	0	0	0	0	0	0	0	0	0	0	0	0	0	0	0	0	0	0	0	0	0	0	0	0	0
3789	14	3	6	2	3	3	1	0	2	11	2	21	2	0	0	0	0	1	0	0	0	0	1	1	0	0	1	0	0	0	0	1	0	0	1	0	0	0	0	0	0	0	0	0	0	0	0	0	0
3790	12	6	4	3	6	1	2	1	5	13	6	30	1	0	0	0	1	0	0	0	0	1	1	1	1	0	0	0	0	0	0	1	0	0	1	0	1	0	0	0	0	0	0	0	2	1	1	0	0
3791	12	1	0	0	0	0	2	0	1	1	1	5	2	0	0	1	0	0	0	0	0	0	2	0	0	0	0	0	0	0	0	0	0	0	0	0	0	0	0	0	0	0	0	0	0	0	0	0	0
3792	13	1	4	1	2	2	4	0	4	6	4	19	1	1	0	0	0	1	0	0	1	1	1	0	0	0	0	0	0	1	0	1	0	0	0	0	0	0	0	0	0	0	0	0	1	0	0	0	0
3793	13	4	2	4	6	1	3	1	2	10	3	27	2	0	0	0	0	1	0	0	1	0	0	0	2	0	0	0	0	0	0	0	0	0	0	0	0	0	0	0	0	1	0	0	0	0	0	0	0
3794	12	6	0	0	3	0	0	0	2	6	2	13	2	0	0	2	0	0	0	0	0	0	0	1	0	0	0	0	0	0	0	0	0	0	0	0	0	0	0	0	0	0	0	2	2	0	0	0	0
3795	12	2	2	3	4	3	10	1	9	7	10	41	2	1	1	0	2	2	0	0	1	1	2	2	0	1	1	2	1	1	0	2	1	0	0	0	2	0	0	1	0	0	0	0	1	0	0	0	0
3796	14	7	5	4	1	4	13	4	13	16	17	55	1	1	0	1	1	1	0	1	1	1	1	0	0	1	0	1	0	2	1	1	1	0	2	0	2	0	1	0	0	0	0	2	2	1	0	0	0
3797	12	11	3	2	4	1	6	2	7	16	9	42	1	0	0	0	1	1	0	1	1	0	1	1	1	0	1	0	0	0	0	1	0	0	1	0	1	0	1	0	0	2	0	1	2	0	0	2	0
3798	13	10	6	6	7	7	8	12	12	22	24	73	1	2	0	0	0	1	0	1	1	2	1	0	1	2	0	0	0	0	2	1	2	2	2	1	2	2	2	0	2	2	2	1	2	2	0	0	1
3799	13	3	2	0	2	2	2	0	0	5	0	13	2	2	0	0	0	0	0	0	0	0	0	0	0	0	0	0	0	0	0	0	0	0	0	0	2	0	0	0	0	0	0	0	2	0	0	0	0
3800	12	4	1	0	2	0	0	1	2	5	3	11	1	0	0	0	0	0	0	0	0	0	0	1	0	0	0	0	0	0	0	1	0	0	0	0	0	0	1	0	0	1	0	0	0	2	1	0	0
3801	13	6	4	3	6	3	5	2	7	13	9	40	2	0	0	1	1	1	0	0	1	0	1	1	0	1	0	0	0	0	0	2	0	0	0	0	2	0	0	0	0	2	0	1	0	0	2	0	1
3802	11	5	2	2	2	2	8	1	4	9	5	27	1	1	0	0	1	1	0	0	1	1	1	0	0	1	0	0	1	0	0	1	0	0	0	0	0	0	0	1	0	1	0	0	0	1	0	0	0
3803	13	3	0	1	4	2	1	2	1	4	3	16	2	0	0	0	0	0	0	1	0	0	0	0	1	1	0	0	0	0	0	0	0	0	0	0	0	0	0	1	0	0	0	0	1	0	0	0	0
3804	12	14	15	7	14	11	16	7	22	36	29	120	1	2	0	2	2	2	0	2	2	1	0	2	0	1	1	2	1	2	0	0	1	0	0	0	0	1	1	2	1	2	0	1	0	2	0	0	1
3805	15	9	1	8	6	4	4	7	7	18	14	49	2	1	0	0	0	1	0	0	0	1	0	2	0	1	1	0	0	1	0	2	0	0	0	0	1	0	2	1	0	1	0	1	2	0	1	2	0
3806	13	3	2	1	1	0	7	1	1	6	2	18	2	0	0	0	2	2	0	0	1	0	0	1	0	1	1	0	0	0	0	0	0	0	0	0	1	0	0	0	1	0	0	1	0	0	0	0	0
3807	14	3	0	4	0	2	1	0	5	7	5	17	2	0	0	1	0	0	0	0	1	1	0	0	0	0	0	0	0	0	0	0	0	0	0	0	0	0	0	0	0	0	0	0	0	1	0	0	0
3808	14	16	5	8	8	8	10	3	6	29	9	74	1	1	0	0	2	0	0	0	1	1	0	0	1	0	0	1	0	1	0	1	0	0	0	1	0	1	0	0	0	0	0	2	2	0	0	2	2
3809	13	5	2	0	4	4	10	1	5	7	6	34	1	2	0	0	0	2	0	0	2	0	2	0	2	0	0	0	0	2	0	2	0	0	0	0	0	0	0	0	0	1	0	2	2	0	0	0	0
3810	14	4	3	1	2	0	7	1	5	8	6	25	1	0	0	1	0	0	0	1	2	0	2	1	0	0	0	0	0	0	0	1	0	0	0	0	0	0	1	1	0	0	0	0	1	0	0	0	0
3811	15	8	2	8	3	3	5	2	7	18	9	41	2	1	0	1	1	0	0	0	1	2	0	1	0	0	2	0	0	1	0	2	0	0	2	0	1	0	2	1	0	1	0	2	2	1	1	0	0
3812	14	8	1	7	2	5	3	2	12	16	14	42	1	0	0	1	0	0	0	1	1	0	2	0	0	0	0	0	0	0	0	0	2	2	1	0	0	0	0	0	0	1	0	0	1	0	0	0	1
3813	15	0	0	2	0	0	1	0	1	2	1	4	2	1	0	0	0	0	0	0	0	0	0	0	0	0	0	0	0	0	0	0	0	0	0	0	0	0	0	0	0	0	0	0	0	0	0	0	0
3814	15	1	0	2	1	0	0	0	0	3	0	4	1	0	0	0	0	0	0	0	0	0	0	0	0	0	0	0	0	0	0	0	0	0	0	0	0	0	0	0	0	0	0	0	0	0	0	0	0
3815	14	0	1	0	0	0	0	0	0	1	0	1	2	0	0	0	0	0	0	0	0	0	0	0	0	0	0	0	0	0	0	0	0	0	0	0	0	0	0	0	0	0	0	0	0	0	0	0	0
3816	15	5	2	5	6	4	11	3	22	12	25	68	1	1	0	2	2	0	2	2	0	0	2	0	1	1	1	0	0	1	0	1	1	2	0	2	0	1	1	0	0	1	0	0	1	0	0	0	0
3817	16	1	0	1	1	0	0	1	0	2	1	4	2	0	0	0	0	0	0	0	0	0	0	0	0	0	0	0	0	0	0	0	0	0	0	0	0	0	1	1	0	0	0	0	1	0	0	0	0
3818	15	2	0	0	6	0	2	1	2	2	3	13	2	0	0	0	2	0	0	0	0	0	0	2	1	0	0	0	0	0	0	2	0	0	0	0	0	0	1	0	0	0	0	1	1	0	1	0	0
3819	13	7	0	5	7	5	8	3	21	12	24	68	2	1	0	2	1	0	0	0	1	0	2	1	0	0	0	0	0	1	0	1	0	0	2	0	2	0	1	2	0	2	0	1	2	0	0	0	0
3820	14	4	7	1	2	1	0	2	7	12	9	27	1	0	0	1	0	1	0	1	0	1	0	0	0	0	0	0	0	0	0	1	0	0	1	0	0	0	2	1	0	0	0	1	1	0	1	0	0
3821	15	2	4	1	2	1	10	2	7	7	9	33	1	0	0	1	1	1	0	0	2	0	0	1	0	1	0	0	0	2	0	1	0	0	1	0	0	0	1	1	0	0	0	0	1	0	0	0	0
3822	16	3	1	2	6	1	2	1	2	6	3	20	1	0	0	0	2	1	1	0	0	0	0	2	0	0	0	0	0	0	0	2	0	0	0	0	0	0	1	0	0	0	0	2	1	0	2	0	0
3823	14	11	9	3	7	2	13	1	12	23	13	69	2	1	0	1	2	1	0	0	2	2	0	1	2	2	1	2	0	0	0	0	0	0	2	0	0	0	0	0	1	2	0	0	0	2	2	0	0
3824	14	8	14	7	6	2	14	0	4	29	4	61	1	0	0	0	2	1	0	0	2	0	0	1	0	2	0	0	0	2	0	0	0	0	2	0	2	2	0	0	0	0	0	0	0	0	0	0	0
3825	14	12	6	9	11	6	10	2	16	27	18	79	2	0	0	2	0	1	0	1	2	2	2	1	1	1	0	0	0	2	0	0	0	0	1	0	1	2	1	1	0	2	0	1	2	0	2	0	1
3826	16	10	4	3	3	7	9	1	9	17	10	55	1	1	0	0	0	0	0	2	2	2	0	0	0	2	0	0	0	0	0	0	0	0	2	0	2	0	0	0	0	2	0	0	0	2	2	1	0
3827	13	2	0	1	1	0	3	0	2	3	2	14	2	0	0	0	0	0	0	1	2	0	0	1	0	1	0	1	0	0	0	0	0	0	0	0	0	0	0	0	0	0	0	0	1	0	0	0	0
3828	16	15	5	10	7	9	17	13	19	30	32	103	1	2	0	1	2	0	0	1	2	1	2	2	0	2	0	1	0	1	0	0	2	1	2	1	2	0	2	2	1	0	2	2	2	0	1	2	0
3829	16	7	4	0	2	1	1	1	2	11	3	20	2	0	0	0	0	2	0	0	0	0	0	0	0	0	1	0	0	0	0	0	0	0	0	0	1	0	0	0	0	0	0	2	1	0	0	0	0
3830	16	5	5	3	5	4	5	2	8	13	10	41	2	0	0	1	0	2	0	0	0	1	1	0	0	1	0	0	0	2	0	1	1	0	0	0	0	2	1	0	0	0	0	0	2	1	1	0	0
3831	14	5	3	0	5	2	4	0	1	8	1	23	2	0	0	0	2	2	0	0	0	1	0	1	1	1	0	0	0	1	0	1	0	0	0	0	0	0	0	0	0	1	0	1	1	0	1	0	0
3832	15	3	6	1	3	5	7	2	3	10	5	37	1	1	0	0	2	0	0	0	1	2	2	0	0	0	0	0	0	0	0	1	0	0	0	0	2	1	0	0	0	0	0	0	2	0	0	0	1
3833	15	11	12	2	10	6	2	8	9	25	17	71	1	0	0	1	0	2	0	0	0	1	1	1	2	1	0	2	0	0	0	2	0	0	1	1	1	2	2	0	1	2	0	2	1	2	0	0	0
3834	16	3	1	0	3	2	4	0	1	4	1	17	1	1	0	0	1	0	0	0	0	0	1	1	0	0	0	0	0	0	0	0	0	0	0	0	0	0	0	0	0	0	0	0	2	0	0	0	0
3835	15	13	11	14	5	14	12	7	19	38	26	106	2	1	0	2	1	0	0	1	1	2	1	0	2	2	2	0	0	1	2	2	2	2	1	0	2	0	0	1	0	0	0	2	2	1	0	0	1
3836	15	9	5	0	8	3	7	4	8	14	12	49	1	1	0	0	1	1	0	0	1	1	0	1	1	1	0	0	0	0	0	1	1	0	1	0	1	0	1	2	0	0	0	0	2	1	2	2	0
3837	15	4	3	1	5	2	1	2	5	8	7	25	2	1	0	1	0	0	0	0	0	0	0	2	0	0	0	0	0	0	0	0	0	0	0	0	0	0	0	0	0	2	0	0	0	0	2	0	0
3838	15	8	8	10	10	4	7	2	8	26	10	63	1	1	0	2	1	1	0	0	2	1	0	2	2	2	0	0	0	0	0	1	0	0	0	0	1	0	1	0	0	1	0	1	1	0	2	0	1
3839	15	10	6	14	11	7	15	5	19	30	24	93	2	0	0	1	2	1	0	1	2	2	1	2	1	2	0	1	2	2	0	2	0	0	1	0	1	0	1	0	1	0	0	0	2	2	0	0	0
3840	15	8	3	9	7	6	10	6	13	20	19	70	1	1	0	1	1	1	0	1	1	1	0	1	0	2	0	1	0	1	0	2	0	0	1	1	1	0	1	1	0	1	0	1	2	0	1	0	1
[truncated: 97 more columns]
